# Supplementary material for: Effects of ACTH-Induced Long-Term Hypercortisolism on the Transcriptome of Canine Visceral Adipose Tissue
Source: Vet Sci. 2022 May 25;9(6):250. doi: 10.3390/vetsci9060250 (PMC9228614; doi:10.3390/vetsci9060250)
Supplement: Supplementary file 1 [file vetsci-09-00250-s001.zip › Supplemental File S1.xlsx]

## Sheet: Upregulated
Supplemental File 1: List of UPREGULATED DEGs found in the contrast "Post-ACTH over Pre-ACTH" (P<0.01; FDR<0.01)
Ensembl gene ID	Gene name	Gene description	P-Value	FDR	log2 Ratio
ENSCAFG00000031952			0.0006126	0.007133	0.3301
ENSCAFG00000019158	EEF2	eukaryotic translation elongation factor 2 [Source:HGNC Symbol;Acc:HGNC:3214]	0.000659	0.007527	0.3358
ENSCAFG00000010084	CCT5	chaperonin containing TCP1 subunit 5 [Source:HGNC Symbol;Acc:HGNC:1618]	0.0009264	0.009831	0.3368
ENSCAFG00000019472			8.775e-05	0.001464	0.3436
ENSCAFG00000032423	SCP2	sterol carrier protein 2 [Source:HGNC Symbol;Acc:HGNC:10606]	0.0001185	0.001846	0.3444
ENSCAFG00000017908	EIF3G	eukaryotic translation initiation factor 3 subunit G [Source:HGNC Symbol;Acc:HGNC:3274]	0.0005037	0.006061	0.3472
ENSCAFG00000018174	RPS15A		0.0003887	0.004913	0.35
ENSCAFG00000017151	RPS4X	ribosomal protein S4, X-linked [Source:HGNC Symbol;Acc:HGNC:10424]	0.0005806	0.00685	0.361
ENSCAFG00000023471	RPS27A	ribosomal protein S27a [Source:HGNC Symbol;Acc:HGNC:10417]	0.0006489	0.007426	0.3643
ENSCAFG00000001293	HSPA9	heat shock protein family A (Hsp70) member 9 [Source:HGNC Symbol;Acc:HGNC:5244]	0.0005602	0.006657	0.3645
ENSCAFG00000019288	SSR4	signal sequence receptor subunit 4 [Source:HGNC Symbol;Acc:HGNC:11326]	0.0005628	0.006677	0.3654
ENSCAFG00000003992	NAMPT	nicotinamide phosphoribosyltransferase [Source:HGNC Symbol;Acc:HGNC:30092]	0.0002653	0.003595	0.3678
ENSCAFG00000001615	RPS6	ribosomal protein S6 [Source:HGNC Symbol;Acc:HGNC:10429]	0.0002637	0.003589	0.3706
ENSCAFG00000003024	SYNCRIP	synaptotagmin binding cytoplasmic RNA interacting protein [Source:HGNC Symbol;Acc:HGNC:16918]	0.0002135	0.003001	0.3755
ENSCAFG00000008021	RPL7		0.0002763	0.003704	0.3804
ENSCAFG00000005402	RPS3	40S ribosomal protein S3 [Source:UniProtKB/Swiss-Prot;Acc:E2RH47]	8.01e-05	0.001352	0.381
ENSCAFG00000017637	C18orf25	chromosome 18 open reading frame 25 [Source:HGNC Symbol;Acc:HGNC:28172]	0.0007134	0.007961	0.3839
ENSCAFG00000017216	TUFM	Tu translation elongation factor, mitochondrial [Source:HGNC Symbol;Acc:HGNC:12420]	0.0007072	0.007933	0.3896
ENSCAFG00000010178	CHCHD2	coiled-coil-helix-coiled-coil-helix domain containing 2 [Source:HGNC Symbol;Acc:HGNC:21645]	0.0001494	0.002215	0.3898
ENSCAFG00000017688			0.0008847	0.009485	0.39
ENSCAFG00000029892	RPL13A	ribosomal protein L13a [Source:HGNC Symbol;Acc:HGNC:10304]	2.878e-05	0.000551	0.3911
ENSCAFG00000009840	FAM13A	family with sequence similarity 13 member A [Source:HGNC Symbol;Acc:HGNC:19367]	0.0006809	0.007717	0.3923
ENSCAFG00000020143	CCDC18	coiled-coil domain containing 18 [Source:HGNC Symbol;Acc:HGNC:30370]	9.882e-05	0.001596	0.3973
ENSCAFG00000017309		60S ribosomal protein L4 [Source:RefSeq peptide;Acc:NP_001239338]	0.0001499	0.00222	0.3977
ENSCAFG00000007117	EIF4B	eukaryotic translation initiation factor 4B [Source:HGNC Symbol;Acc:HGNC:3285]	5.431e-05	0.0009579	0.3992
ENSCAFG00000007564	IMMT	inner membrane mitochondrial protein [Source:HGNC Symbol;Acc:HGNC:6047]	0.0002491	0.003431	0.3999
ENSCAFG00000019717	BSG	basigin (Ok blood group) [Source:HGNC Symbol;Acc:HGNC:1116]	0.0001558	0.002289	0.4022
ENSCAFG00000018784			0.0008024	0.008782	0.4024
ENSCAFG00000008873			0.00035	0.004505	0.4039
ENSCAFG00000014630	RPL27	ribosomal protein L27 [Source:HGNC Symbol;Acc:HGNC:10328]	0.0001184	0.001846	0.4052
ENSCAFG00000007516	ARFGEF1	ADP ribosylation factor guanine nucleotide exchange factor 1 [Source:HGNC Symbol;Acc:HGNC:15772]	0.000618	0.007185	0.4066
ENSCAFG00000006936			5.174e-05	0.0009204	0.4068
ENSCAFG00000020136	RPL12	60S ribosomal protein L12 [Source:UniProtKB/Swiss-Prot;Acc:E2RR58]	2.208e-05	0.0004394	0.407
ENSCAFG00000002366	RPS5	ribosomal protein S5 [Source:HGNC Symbol;Acc:HGNC:10426]	1.537e-05	0.0003248	0.4093
ENSCAFG00000003661	PNPLA8	patatin like phospholipase domain containing 8 [Source:HGNC Symbol;Acc:HGNC:28900]	0.0001732	0.00251	0.417
ENSCAFG00000000141	NACA		0.0001617	0.002362	0.4181
ENSCAFG00000030843	INSIG2	insulin induced gene 2 [Source:HGNC Symbol;Acc:HGNC:20452]	0.0005373	0.006404	0.4227
ENSCAFG00000009182			0.0001548	0.002277	0.4282
ENSCAFG00000005764	RPL15	60S ribosomal protein L15 [Source:UniProtKB/Swiss-Prot;Acc:E2QXF3]	2.673e-05	0.0005172	0.4289
ENSCAFG00000015122			0.0001043	0.001661	0.429
ENSCAFG00000012591	NDUFA10	NADH:ubiquinone oxidoreductase subunit A10 [Source:HGNC Symbol;Acc:HGNC:7684]	0.0008114	0.00885	0.4309
ENSCAFG00000019838	RXRA	retinoid X receptor alpha [Source:HGNC Symbol;Acc:HGNC:10477]	0.0001871	0.002681	0.431
ENSCAFG00000001690	PCSK5	proprotein convertase subtilisin/kexin type 5 [Source:HGNC Symbol;Acc:HGNC:8747]	0.000267	0.003612	0.4317
ENSCAFG00000015834			3.172e-06	8.56e-05	0.4354
ENSCAFG00000000919	UQCRQ	ubiquinol-cytochrome c reductase complex III subunit VII [Source:HGNC Symbol;Acc:HGNC:29594]	0.0004159	0.005178	0.4373
ENSCAFG00000004533	TPT1	tumor protein, translationally-controlled 1 [Source:HGNC Symbol;Acc:HGNC:12022]	2.616e-06	7.216e-05	0.4384
ENSCAFG00000001176	MRPL55	mitochondrial ribosomal protein L55 [Source:HGNC Symbol;Acc:HGNC:16686]	0.0006817	0.007717	0.439
ENSCAFG00000005786	EIF4EBP3		0.0004645	0.005656	0.4395
ENSCAFG00000007053	bcl-xL	BCL2 like 1 [Source:HGNC Symbol;Acc:HGNC:992]	0.0006727	0.007649	0.4406
ENSCAFG00000006947	ATP6V1H	ATPase H+ transporting V1 subunit H [Source:HGNC Symbol;Acc:HGNC:18303]	0.0006686	0.007609	0.4415
ENSCAFG00000010810	ABCA5	ATP binding cassette subfamily A member 5 [Source:HGNC Symbol;Acc:HGNC:35]	0.0002726	0.003674	0.4417
ENSCAFG00000017325			7.47e-05	0.001269	0.4431
ENSCAFG00000015509	STAT5B	signal transducer and activator of transcription 5B [Source:HGNC Symbol;Acc:HGNC:11367]	3.533e-06	9.325e-05	0.4438
ENSCAFG00000011146	ABHD4	abhydrolase domain containing 4 [Source:HGNC Symbol;Acc:HGNC:20154]	0.0002487	0.003429	0.4443
ENSCAFG00000005138	RPL14		2.616e-05	0.0005076	0.4456
ENSCAFG00000019529	NDUFS7	NADH:ubiquinone oxidoreductase core subunit S7 [Source:HGNC Symbol;Acc:HGNC:7714]	0.000225	0.003144	0.446
ENSCAFG00000009227	WDR41	WD repeat domain 41 [Source:HGNC Symbol;Acc:HGNC:25601]	0.0002253	0.003145	0.4461
ENSCAFG00000013302	BAZ1A	bromodomain adjacent to zinc finger domain 1A [Source:HGNC Symbol;Acc:HGNC:960]	0.0004917	0.005957	0.4461
ENSCAFG00000007161	SGCG	Gamma-sarcoglycan [Source:UniProtKB/Swiss-Prot;Acc:Q8SQ72]	2.48e-05	0.0004865	0.4462
ENSCAFG00000004403	SNRPD2	small nuclear ribonucleoprotein D2 polypeptide [Source:HGNC Symbol;Acc:HGNC:11159]	0.0002055	0.002908	0.447
ENSCAFG00000000567	PABPC1	poly(A) binding protein cytoplasmic 1 [Source:HGNC Symbol;Acc:HGNC:8554]	3.31e-06	8.875e-05	0.4472
ENSCAFG00000005501	RPS16	ribosomal protein S16 [Source:HGNC Symbol;Acc:HGNC:10396]	0.0001202	0.001862	0.4482
ENSCAFG00000013232	RPL11	60S ribosomal protein L11 isoform 2 [Source:RefSeq peptide;Acc:NP_001240836]	0.0001654	0.002408	0.4498
ENSCAFG00000023004	SHANK3	SH3 and multiple ankyrin repeat domains 3 [Source:HGNC Symbol;Acc:HGNC:14294]	0.0007913	0.008692	0.4499
ENSCAFG00000029506	GLO1	glyoxalase I [Source:HGNC Symbol;Acc:HGNC:4323]	0.0006969	0.007853	0.4505
ENSCAFG00000014439	PHB2	prohibitin 2 [Source:HGNC Symbol;Acc:HGNC:30306]	1.595e-05	0.0003338	0.4507
ENSCAFG00000015822			8.442e-06	0.0001955	0.4508
ENSCAFG00000012725	RPL35A	ribosomal protein L35a [Source:HGNC Symbol;Acc:HGNC:10345]	2.439e-05	0.0004792	0.451
ENSCAFG00000010987	SLC25A6	solute carrier family 25 member 6 [Source:HGNC Symbol;Acc:HGNC:10992]	4.072e-06	0.0001045	0.4515
ENSCAFG00000015064	RTN3	reticulon 3 [Source:HGNC Symbol;Acc:HGNC:10469]	1.658e-05	0.0003435	0.4557
ENSCAFG00000018817	AFG3L2	AFG3 like matrix AAA peptidase subunit 2 [Source:HGNC Symbol;Acc:HGNC:315]	0.000325	0.004235	0.4585
ENSCAFG00000003631	RPS11	40S ribosomal protein S11 [Source:RefSeq peptide;Acc:NP_001300712]	5.804e-07	1.881e-05	0.4594
ENSCAFG00000004358	IQSEC1	IQ motif and Sec7 domain 1 [Source:HGNC Symbol;Acc:HGNC:29112]	1.129e-05	0.000249	0.4602
ENSCAFG00000001851	POLR3B	RNA polymerase III subunit B [Source:HGNC Symbol;Acc:HGNC:30348]	0.0003115	0.004093	0.4619
ENSCAFG00000012792	PES1	pescadillo ribosomal biogenesis factor 1 [Source:HGNC Symbol;Acc:HGNC:8848]	0.0008058	0.008812	0.4627
ENSCAFG00000002278	EIF5B	eukaryotic translation initiation factor 5B [Source:HGNC Symbol;Acc:HGNC:30793]	0.0003266	0.004247	0.4652
ENSCAFG00000004080	NOP53	NOP53 ribosome biogenesis factor [Source:HGNC Symbol;Acc:HGNC:4333]	1.067e-05	0.0002384	0.4669
ENSCAFG00000004813	LIPE	lipase E, hormone sensitive type [Source:HGNC Symbol;Acc:HGNC:6621]	5.841e-06	0.0001421	0.4694
ENSCAFG00000007987	SUCLG1	succinate-CoA ligase alpha subunit [Source:HGNC Symbol;Acc:HGNC:11449]	7.156e-07	2.261e-05	0.4706
ENSCAFG00000018040	NCOR1	nuclear receptor corepressor 1 [Source:HGNC Symbol;Acc:HGNC:7672]	4.179e-06	0.0001068	0.4728
ENSCAFG00000016305	GPHN	gephyrin [Source:HGNC Symbol;Acc:HGNC:15465]	1.721e-05	0.0003548	0.4732
ENSCAFG00000022732	MT-ND3	NADH-ubiquinone oxidoreductase chain 3 [Source:UniProtKB/Swiss-Prot;Acc:Q9ZZ60]	0.0001969	0.002807	0.4732
ENSCAFG00000002585	RPL28	ribosomal protein L28 [Source:HGNC Symbol;Acc:HGNC:10330]	1.291e-06	3.883e-05	0.4749
ENSCAFG00000013401	YBX3	Y-box binding protein 3 [Source:HGNC Symbol;Acc:HGNC:2428]	0.0002642	0.003589	0.4754
ENSCAFG00000005220	SZT2	seizure threshold 2 homolog (mouse) [Source:HGNC Symbol;Acc:HGNC:29040]	4.958e-06	0.000123	0.4772
ENSCAFG00000001514	MPST	mercaptopyruvate sulfurtransferase [Source:HGNC Symbol;Acc:HGNC:7223]	0.000233	0.003248	0.4776
ENSCAFG00000008265	HK2	hexokinase 2 [Source:HGNC Symbol;Acc:HGNC:4923]	0.0004977	0.006012	0.4783
ENSCAFG00000013855			0.0004031	0.005034	0.4787
ENSCAFG00000030896	RPS23	ribosomal protein S23 [Source:HGNC Symbol;Acc:HGNC:10410]	1.484e-06	4.381e-05	0.4797
ENSCAFG00000009257	MED13L	mediator complex subunit 13 like [Source:HGNC Symbol;Acc:HGNC:22962]	1.799e-05	0.0003679	0.4831
ENSCAFG00000007105	TNS2	tensin 2 [Source:HGNC Symbol;Acc:HGNC:19737]	0.0003121	0.004097	0.4832
ENSCAFG00000004710	NIFK	nucleolar protein interacting with the FHA domain of MKI67 [Source:HGNC Symbol;Acc:HGNC:17838]	9.299e-05	0.001532	0.4833
ENSCAFG00000019501			0.0005975	0.007009	0.484
ENSCAFG00000032596		prothymosin alpha [Source:RefSeq peptide;Acc:NP_001239127]	9.321e-05	0.001532	0.4868
ENSCAFG00000013053	RPS17	Canis lupus familiaris ribosomal protein S17 (RPS17), mRNA. [Source:RefSeq mRNA;Acc:NM_001003099]	4.905e-06	0.0001219	0.4881
ENSCAFG00000001214			2.219e-05	0.0004408	0.4892
ENSCAFG00000029621	ACER2	alkaline ceramidase 2 [Source:HGNC Symbol;Acc:HGNC:23675]	1.115e-07	4.211e-06	0.4895
ENSCAFG00000006832	COMMD9	COMM domain containing 9 [Source:HGNC Symbol;Acc:HGNC:25014]	8.418e-05	0.001413	0.4913
ENSCAFG00000012395			3.767e-07	1.28e-05	0.4919
ENSCAFG00000000950	RPS18	40S ribosomal protein S18 [Source:UniProtKB/Swiss-Prot;Acc:Q5TJE9]	2.348e-06	6.532e-05	0.4919
ENSCAFG00000019301	CLUH	clustered mitochondria homolog [Source:HGNC Symbol;Acc:HGNC:29094]	0.0001268	0.001945	0.4921
ENSCAFG00000004745	RPS8	ribosomal protein S8 [Source:HGNC Symbol;Acc:HGNC:10441]	8.663e-07	2.697e-05	0.4928
ENSCAFG00000009601			2.179e-05	0.0004344	0.4948
ENSCAFG00000007900	ELL2	elongation factor for RNA polymerase II 2 [Source:HGNC Symbol;Acc:HGNC:17064]	0.0001544	0.002274	0.496
ENSCAFG00000013450	HOXD8	homeobox D8 [Source:HGNC Symbol;Acc:HGNC:5139]	0.0003734	0.004749	0.497
ENSCAFG00000020212	RPL35	ribosomal protein L35 [Source:HGNC Symbol;Acc:HGNC:10344]	2.699e-06	7.426e-05	0.498
ENSCAFG00000015556	L3HYPDH	trans-L-3-hydroxyproline dehydratase [Source:HGNC Symbol;Acc:HGNC:20488]	0.0006016	0.007038	0.4986
ENSCAFG00000016493	RPL19	60S ribosomal protein L19 [Source:RefSeq peptide;Acc:NP_001300711]	1.736e-07	6.326e-06	0.4998
ENSCAFG00000002797	KLF4	Kruppel like factor 4 [Source:HGNC Symbol;Acc:HGNC:6348]	0.0004538	0.005568	0.5009
ENSCAFG00000009916	WDR3	WD repeat domain 3 [Source:HGNC Symbol;Acc:HGNC:12755]	2.932e-05	0.0005578	0.5017
ENSCAFG00000018436	SREBF1	sterol regulatory element binding transcription factor 1 [Source:HGNC Symbol;Acc:HGNC:11289]	0.0001102	0.001737	0.5049
ENSCAFG00000019256			0.0004099	0.005109	0.5058
ENSCAFG00000001380	NTRK2	neurotrophic receptor tyrosine kinase 2 [Source:HGNC Symbol;Acc:HGNC:8032]	7.952e-06	0.0001859	0.5062
ENSCAFG00000004528	MAP3K2	mitogen-activated protein kinase kinase kinase 2 [Source:HGNC Symbol;Acc:HGNC:6854]	0.0002785	0.003729	0.5076
ENSCAFG00000018094	RPS14	40S ribosomal protein S14 [Source:RefSeq peptide;Acc:NP_001274035]	1.511e-06	4.449e-05	0.5081
ENSCAFG00000015735	EPS15L1	epidermal growth factor receptor pathway substrate 15 like 1 [Source:HGNC Symbol;Acc:HGNC:24634]	0.0001988	0.002828	0.5082
ENSCAFG00000013934	FAU	FAU, ubiquitin like and ribosomal protein S30 fusion [Source:HGNC Symbol;Acc:HGNC:3597]	1.231e-07	4.607e-06	0.5088
ENSCAFG00000010865			1.048e-05	0.0002358	0.509
ENSCAFG00000005177	HYI	hydroxypyruvate isomerase (putative) [Source:HGNC Symbol;Acc:HGNC:26948]	0.0001925	0.002752	0.5092
ENSCAFG00000017680	RPL7A	60S ribosomal protein L7a [Source:RefSeq peptide;Acc:NP_001273868]	1.565e-07	5.77e-06	0.5134
ENSCAFG00000001075	ACO2	aconitase 2 [Source:HGNC Symbol;Acc:HGNC:118]	0.0008087	0.008829	0.5163
ENSCAFG00000030359			4.422e-06	0.0001126	0.5185
ENSCAFG00000001554	BOP1	block of proliferation 1 [Source:HGNC Symbol;Acc:HGNC:15519]	0.0001319	0.002015	0.5189
ENSCAFG00000003139	TBRG4	transforming growth factor beta regulator 4 [Source:HGNC Symbol;Acc:HGNC:17443]	0.0007152	0.007973	0.5195
ENSCAFG00000002627	EPAS1	endothelial PAS domain protein 1 [Source:HGNC Symbol;Acc:HGNC:3374]	6.182e-05	0.001066	0.5241
ENSCAFG00000019253	DPH1	diphthamide biosynthesis 1 [Source:HGNC Symbol;Acc:HGNC:3003]	0.0005606	0.006657	0.5248
ENSCAFG00000003253	YRDC	yrdC N6-threonylcarbamoyltransferase domain containing [Source:HGNC Symbol;Acc:HGNC:28905]	0.0004926	0.005962	0.5254
ENSCAFG00000014770	ELL	elongation factor for RNA polymerase II [Source:HGNC Symbol;Acc:HGNC:23114]	7.667e-05	0.001298	0.5292
ENSCAFG00000001462	TLE1	transducin like enhancer of split 1 [Source:HGNC Symbol;Acc:HGNC:11837]	0.0006092	0.007107	0.5318
ENSCAFG00000011056	ITPK1	inositol-tetrakisphosphate 1-kinase [Source:HGNC Symbol;Acc:HGNC:6177]	0.0005899	0.00694	0.5326
ENSCAFG00000002129	PDK4	pyruvate dehydrogenase kinase 4 [Source:HGNC Symbol;Acc:HGNC:8812]	0.0005666	0.006711	0.5328
ENSCAFG00000013423	FUOM	fucose mutarotase [Source:HGNC Symbol;Acc:HGNC:24733]	2.582e-05	0.0005034	0.5345
ENSCAFG00000017137	TENM2	teneurin transmembrane protein 2 [Source:HGNC Symbol;Acc:HGNC:29943]	1.247e-05	0.0002704	0.5359
ENSCAFG00000009455	POLR3D	RNA polymerase III subunit D [Source:HGNC Symbol;Acc:HGNC:1080]	0.0004561	0.00558	0.5376
ENSCAFG00000015937	AHCTF1	AT-hook containing transcription factor 1 [Source:HGNC Symbol;Acc:HGNC:24618]	1.872e-07	6.746e-06	0.5383
ENSCAFG00000014607	LRPAP1	LDL receptor related protein associated protein 1 [Source:HGNC Symbol;Acc:HGNC:6701]	0.0006223	0.007213	0.5391
ENSCAFG00000005412	FBL	fibrillarin [Source:HGNC Symbol;Acc:HGNC:3599]	5.515e-05	0.0009674	0.5393
ENSCAFG00000015034	NOP2	NOP2 nucleolar protein [Source:HGNC Symbol;Acc:HGNC:7867]	0.0003507	0.004509	0.5407
ENSCAFG00000000555	RNF19A	ring finger protein 19A, RBR E3 ubiquitin protein ligase [Source:HGNC Symbol;Acc:HGNC:13432]	0.0002966	0.003934	0.5415
ENSCAFG00000009181	RAPGEF3	rap guanine nucleotide exchange factor 3 [Source:RefSeq peptide;Acc:NP_001093414]	1.199e-05	0.0002613	0.5446
ENSCAFG00000003081	PABPC4	poly(A) binding protein cytoplasmic 4 [Source:HGNC Symbol;Acc:HGNC:8557]	4.854e-06	0.0001211	0.5456
ENSCAFG00000020053	PALMD	palmdelphin [Source:HGNC Symbol;Acc:HGNC:15846]	0.0003561	0.004562	0.547
ENSCAFG00000029920	TSC22D3	TSC22 domain family member 3 [Source:HGNC Symbol;Acc:HGNC:3051]	4.26e-08	1.804e-06	0.5475
ENSCAFG00000011510	DET1	de-etiolated homolog 1 (Arabidopsis) [Source:HGNC Symbol;Acc:HGNC:25477]	0.0002447	0.003381	0.5505
ENSCAFG00000006670	RAN	GTP-binding nuclear protein Ran [Source:RefSeq peptide;Acc:NP_001181913]	1.958e-06	5.621e-05	0.5512
ENSCAFG00000012708	SMARCD2	SWI/SNF related, matrix associated, actin dependent regulator of chromatin, subfamily d, member 2 [Source:HGNC Symbol;Acc:HGNC:11107]	1.96e-05	0.0003944	0.5519
ENSCAFG00000012726	PAFAH2	platelet activating factor acetylhydrolase 2 [Source:HGNC Symbol;Acc:HGNC:8579]	0.0009317	0.00988	0.5527
ENSCAFG00000004688	PREB	prolactin regulatory element binding [Source:HGNC Symbol;Acc:HGNC:9356]	3.927e-05	0.000723	0.5547
ENSCAFG00000032183	SGPP1	sphingosine-1-phosphate phosphatase 1 [Source:HGNC Symbol;Acc:HGNC:17720]	8.566e-05	0.001434	0.5549
ENSCAFG00000011693	KLHDC8B	kelch domain containing 8B [Source:HGNC Symbol;Acc:HGNC:28557]	2.419e-05	0.0004761	0.5598
ENSCAFG00000009869	EHD4	EH domain containing 4 [Source:HGNC Symbol;Acc:HGNC:3245]	0.0001189	0.001848	0.5599
ENSCAFG00000002652	RPS9	ribosomal protein S9 [Source:HGNC Symbol;Acc:HGNC:10442]	6.658e-08	2.661e-06	0.5602
ENSCAFG00000001090	PHF5A	PHD finger protein 5A [Source:HGNC Symbol;Acc:HGNC:18000]	2.215e-06	6.261e-05	0.5615
ENSCAFG00000028558	FAM46B	family with sequence similarity 46 member B [Source:HGNC Symbol;Acc:HGNC:28273]	1.269e-05	0.0002742	0.5616
ENSCAFG00000018977	USP24	ubiquitin specific peptidase 24 [Source:HGNC Symbol;Acc:HGNC:12623]	3.444e-06	9.177e-05	0.5624
ENSCAFG00000006102			6.954e-07	2.205e-05	0.5642
ENSCAFG00000024818	RACK1	receptor for activated C kinase 1 [Source:HGNC Symbol;Acc:HGNC:4399]	9.693e-09	4.915e-07	0.5651
ENSCAFG00000032205	OSGEP	O-sialoglycoprotein endopeptidase [Source:HGNC Symbol;Acc:HGNC:18028]	0.0003163	0.004143	0.5662
ENSCAFG00000000190	RPS12	ribosomal protein S12 [Source:HGNC Symbol;Acc:HGNC:10385]	6.665e-08	2.661e-06	0.5668
ENSCAFG00000019620			0.0007096	0.007939	0.5669
ENSCAFG00000010497	PPP1R12B	protein phosphatase 1 regulatory subunit 12B [Source:HGNC Symbol;Acc:HGNC:7619]	3.913e-06	0.0001013	0.5673
ENSCAFG00000015861	FAM213A	family with sequence similarity 213 member A [Source:HGNC Symbol;Acc:HGNC:28651]	0.0002811	0.003757	0.5674
ENSCAFG00000013544	HSPB1	heat shock protein family B (small) member 1 [Source:HGNC Symbol;Acc:HGNC:5246]	0.0003042	0.004022	0.5678
ENSCAFG00000016880	ATP5G1	ATP synthase, H+ transporting, mitochondrial Fo complex subunit C1 (subunit 9) [Source:HGNC Symbol;Acc:HGNC:841]	0.0006771	0.007686	0.5683
ENSCAFG00000017096	FARSA	phenylalanyl-tRNA synthetase alpha subunit [Source:HGNC Symbol;Acc:HGNC:3592]	0.0006814	0.007717	0.5685
ENSCAFG00000005694	NAP1L1	nucleosome assembly protein 1 like 1 [Source:HGNC Symbol;Acc:HGNC:7637]	1.169e-08	5.722e-07	0.5725
ENSCAFG00000006840	LDLRAD3	low density lipoprotein receptor class A domain containing 3 [Source:HGNC Symbol;Acc:HGNC:27046]	6.381e-06	0.0001531	0.5734
ENSCAFG00000011038	WIPI1	WD repeat domain, phosphoinositide interacting 1 [Source:HGNC Symbol;Acc:HGNC:25471]	2.31e-07	8.205e-06	0.5744
ENSCAFG00000007131	MERTK	MER proto-oncogene, tyrosine kinase [Source:HGNC Symbol;Acc:HGNC:7027]	5.787e-05	0.001009	0.5746
ENSCAFG00000001318	RPL10A	ribosomal protein L10a [Source:HGNC Symbol;Acc:HGNC:10299]	8.205e-07	2.561e-05	0.5786
ENSCAFG00000002573	SSC5D	scavenger receptor cysteine rich family member with 5 domains [Source:HGNC Symbol;Acc:HGNC:26641]	0.000202	0.002867	0.5789
ENSCAFG00000012523	CLDN4	claudin 4 [Source:HGNC Symbol;Acc:HGNC:2046]	0.0007213	0.008035	0.5851
ENSCAFG00000018063	ACSL4	acyl-CoA synthetase long-chain family member 4 [Source:HGNC Symbol;Acc:HGNC:3571]	2.287e-06	6.407e-05	0.5858
ENSCAFG00000002653	EPCAM	epithelial cell adhesion molecule [Source:HGNC Symbol;Acc:HGNC:11529]	0.0005032	0.006061	0.5908
ENSCAFG00000019536	ATP5D	ATP synthase, H+ transporting, mitochondrial F1 complex, delta subunit [Source:HGNC Symbol;Acc:HGNC:837]	3e-06	8.149e-05	0.5918
ENSCAFG00000003263	RPS7	ribosomal protein S7 [Source:HGNC Symbol;Acc:HGNC:10440]	4.597e-08	1.923e-06	0.5926
ENSCAFG00000001092	TOB2	transducer of ERBB2, 2 [Source:HGNC Symbol;Acc:HGNC:11980]	5.683e-05	0.000994	0.5954
ENSCAFG00000004871	RPL32	60S ribosomal protein L32 [Source:UniProtKB/Swiss-Prot;Acc:E2RKA8]	6.697e-08	2.665e-06	0.5977
ENSCAFG00000016814	PNPO	pyridoxamine 5'-phosphate oxidase [Source:HGNC Symbol;Acc:HGNC:30260]	0.0005168	0.00619	0.5985
ENSCAFG00000003162	PELI1	pellino E3 ubiquitin protein ligase 1 [Source:HGNC Symbol;Acc:HGNC:8827]	6.977e-05	0.001189	0.6005
ENSCAFG00000005608	EDEM1	ER degradation enhancing alpha-mannosidase like protein 1 [Source:HGNC Symbol;Acc:HGNC:18967]	6.574e-06	0.0001569	0.6021
ENSCAFG00000005819	SRA1	steroid receptor RNA activator 1 [Source:HGNC Symbol;Acc:HGNC:11281]	0.0006951	0.00784	0.6032
ENSCAFG00000009058	TOP1	topoisomerase (DNA) I [Source:HGNC Symbol;Acc:HGNC:11986]	1.462e-06	4.326e-05	0.6039
ENSCAFG00000014212	TANGO2	transport and golgi organization 2 homolog [Source:HGNC Symbol;Acc:HGNC:25439]	7.44e-05	0.001266	0.6042
ENSCAFG00000000741	SYBU	syntabulin [Source:HGNC Symbol;Acc:HGNC:26011]	5.351e-05	0.0009465	0.6058
ENSCAFG00000013538	ZBTB16	zinc finger and BTB domain containing 16 [Source:HGNC Symbol;Acc:HGNC:12930]	0.0002957	0.003931	0.6096
ENSCAFG00000022717	ND2	NADH-ubiquinone oxidoreductase chain 2 [Source:UniProtKB/Swiss-Prot;Acc:Q9ZZ65]	0.0003496	0.004504	0.6122
ENSCAFG00000013258	SIK3	SIK family kinase 3 [Source:HGNC Symbol;Acc:HGNC:29165]	0.0002184	0.003058	0.6131
ENSCAFG00000014934	TTLL4	tubulin tyrosine ligase like 4 [Source:HGNC Symbol;Acc:HGNC:28976]	0.0008597	0.009265	0.6133
ENSCAFG00000028955	RPL23		3.719e-06	9.76e-05	0.6146
ENSCAFG00000004006	SVIL	supervillin [Source:HGNC Symbol;Acc:HGNC:11480]	9.852e-08	3.754e-06	0.6151
ENSCAFG00000022739	ND5	NADH dehydrogenase subunit 5 (mitochondrion) [Source:RefSeq peptide;Acc:NP_008481]	0.000894	0.00956	0.6159
ENSCAFG00000016160	EPHX1	epoxide hydrolase 1 [Source:HGNC Symbol;Acc:HGNC:3401]	0.0004015	0.005026	0.6171
ENSCAFG00000025532	NT5C	5', 3'-nucleotidase, cytosolic [Source:HGNC Symbol;Acc:HGNC:17144]	0.0004402	0.005444	0.6248
ENSCAFG00000004647	TMEM214	transmembrane protein 214 [Source:HGNC Symbol;Acc:HGNC:25983]	4.191e-05	0.0007672	0.6255
ENSCAFG00000010654	AGPAT3	1-acylglycerol-3-phosphate O-acyltransferase 3 [Source:HGNC Symbol;Acc:HGNC:326]	0.0002671	0.003612	0.6267
ENSCAFG00000009325	WDR75	WD repeat domain 75 [Source:HGNC Symbol;Acc:HGNC:25725]	1.644e-05	0.0003411	0.6296
ENSCAFG00000011502	MRPS11	mitochondrial ribosomal protein S11 [Source:HGNC Symbol;Acc:HGNC:14050]	8.064e-05	0.001359	0.6309
ENSCAFG00000008866	PACSIN3	protein kinase C and casein kinase substrate in neurons 3 [Source:HGNC Symbol;Acc:HGNC:8572]	1.023e-05	0.0002313	0.6319
ENSCAFG00000016632	EIF4A1	eukaryotic initiation factor 4A-I [Source:RefSeq peptide;Acc:NP_001238871]	3.068e-07	1.063e-05	0.6333
ENSCAFG00000018209	EPN2	epsin 2 [Source:HGNC Symbol;Acc:HGNC:18639]	6.16e-08	2.507e-06	0.6389
ENSCAFG00000023441			4.804e-06	0.0001203	0.6459
ENSCAFG00000003967	RPL18	Ribosomal protein L18 [Source:UniProtKB/Swiss-Prot;Acc:D0VWQ3]	3.579e-10	2.813e-08	0.647
ENSCAFG00000011314	ETNPPL	ethanolamine-phosphate phospho-lyase [Source:HGNC Symbol;Acc:HGNC:14404]	4.247e-05	0.0007751	0.648
ENSCAFG00000016008	RPL9	ribosomal protein L9 [Source:HGNC Symbol;Acc:HGNC:10369]	4.002e-09	2.277e-07	0.6484
ENSCAFG00000010973	RGMA	repulsive guidance molecule family member a [Source:HGNC Symbol;Acc:HGNC:30308]	2.789e-05	0.0005369	0.6555
ENSCAFG00000018132	TAF4B	TATA-box binding protein associated factor 4b [Source:HGNC Symbol;Acc:HGNC:11538]	7.596e-05	0.001287	0.6556
ENSCAFG00000005223	GDI2	rab GDP dissociation inhibitor beta [Source:RefSeq peptide;Acc:NP_001003184]	1.618e-07	5.951e-06	0.6573
ENSCAFG00000002635	RDH13	retinol dehydrogenase 13 [Source:HGNC Symbol;Acc:HGNC:19978]	0.0009245	0.00982	0.6593
ENSCAFG00000006479	PKDCC	protein kinase domain containing, cytoplasmic [Source:HGNC Symbol;Acc:HGNC:25123]	4.482e-05	0.0008145	0.6624
ENSCAFG00000016966	TPM1	tropomyosin 1 (alpha) [Source:HGNC Symbol;Acc:HGNC:12010]	6.834e-05	0.001167	0.6635
ENSCAFG00000031955			1.55e-10	1.322e-08	0.6662
ENSCAFG00000030576	PPP1R15A	protein phosphatase 1 regulatory subunit 15A [Source:HGNC Symbol;Acc:HGNC:14375]	5.71e-06	0.0001394	0.6682
ENSCAFG00000006952	DHX37	DEAH-box helicase 37 [Source:HGNC Symbol;Acc:HGNC:17210]	0.0002114	0.002981	0.669
ENSCAFG00000012199	BAG3	BCL2 associated athanogene 3 [Source:HGNC Symbol;Acc:HGNC:939]	0.0004548	0.005574	0.6708
ENSCAFG00000019272	NCLN	Nicalin isoform 1 [Source:RefSeq peptide;Acc:NP_001274007]	5.743e-08	2.345e-06	0.6722
ENSCAFG00000010397	IRS1	insulin receptor substrate 1 [Source:HGNC Symbol;Acc:HGNC:6125]	1.188e-07	4.46e-06	0.6729
ENSCAFG00000012082	SEMA4B	semaphorin 4B [Source:HGNC Symbol;Acc:HGNC:10730]	0.0003193	0.004179	0.673
ENSCAFG00000005069	PTPRF	protein tyrosine phosphatase, receptor type F [Source:HGNC Symbol;Acc:HGNC:9670]	6.287e-06	0.0001515	0.6732
ENSCAFG00000019834	CPNE7	copine 7 [Source:HGNC Symbol;Acc:HGNC:2320]	1.367e-08	6.539e-07	0.6777
ENSCAFG00000012155	LPGAT1	lysophosphatidylglycerol acyltransferase 1 [Source:HGNC Symbol;Acc:HGNC:28985]	2.71e-10	2.184e-08	0.6797
ENSCAFG00000023309	TWF2	twinfilin actin binding protein 2 [Source:HGNC Symbol;Acc:HGNC:9621]	9.609e-05	0.001567	0.681
ENSCAFG00000017386	RPS27	ribosomal protein S27 [Source:HGNC Symbol;Acc:HGNC:10416]	8.952e-10	6.021e-08	0.6813
ENSCAFG00000019424	PKD1	polycystin-1 precursor [Source:RefSeq peptide;Acc:NP_001006651]	2.358e-06	6.547e-05	0.6829
ENSCAFG00000019035	MRPL37	mitochondrial ribosomal protein L37 [Source:HGNC Symbol;Acc:HGNC:14034]	5.271e-06	0.00013	0.6833
ENSCAFG00000016984	PER1	period circadian clock 1 [Source:HGNC Symbol;Acc:HGNC:8845]	0.0002921	0.003892	0.6835
ENSCAFG00000019840			1.547e-09	9.795e-08	0.6836
ENSCAFG00000001677	RPL8	ribosomal protein L8 [Source:HGNC Symbol;Acc:HGNC:10368]	1.533e-09	9.788e-08	0.684
ENSCAFG00000013405	RHBDD2	rhomboid domain containing 2 [Source:HGNC Symbol;Acc:HGNC:23082]	0.0003823	0.004846	0.6847
ENSCAFG00000014100	SGPL1	sphingosine-1-phosphate lyase 1 [Source:HGNC Symbol;Acc:HGNC:10817]	3.368e-06	8.992e-05	0.6867
ENSCAFG00000011454	SLC7A8	solute carrier family 7 member 8 [Source:HGNC Symbol;Acc:HGNC:11066]	0.0005795	0.006843	0.6888
ENSCAFG00000025365	ACKR1	atypical chemokine receptor 1 (Duffy blood group) [Source:HGNC Symbol;Acc:HGNC:4035]	0.0001657	0.002409	0.6902
ENSCAFG00000013065	ZBTB46	zinc finger and BTB domain containing 46 [Source:HGNC Symbol;Acc:HGNC:16094]	1.915e-05	0.0003871	0.6919
ENSCAFG00000005873	RFTN1	raftlin, lipid raft linker 1 [Source:HGNC Symbol;Acc:HGNC:30278]	1.71e-08	8.023e-07	0.6951
ENSCAFG00000016048	PLEKHG3	pleckstrin homology and RhoGEF domain containing G3 [Source:HGNC Symbol;Acc:HGNC:20364]	6.988e-06	0.0001661	0.6957
ENSCAFG00000016211	MICAL3	microtubule associated monooxygenase, calponin and LIM domain containing 3 [Source:HGNC Symbol;Acc:HGNC:24694]	8.313e-08	3.237e-06	0.6959
ENSCAFG00000000195	SHMT2	serine hydroxymethyltransferase 2 [Source:HGNC Symbol;Acc:HGNC:10852]	0.0001517	0.002243	0.6976
ENSCAFG00000015270	PGLS	6-phosphogluconolactonase [Source:HGNC Symbol;Acc:HGNC:8903]	2.143e-08	9.903e-07	0.6988
ENSCAFG00000016258	NDUFB7	NADH:ubiquinone oxidoreductase subunit B7 [Source:HGNC Symbol;Acc:HGNC:7702]	1.046e-08	5.219e-07	0.7
ENSCAFG00000016583	MAD2L2	mitotic arrest deficient 2 like 2 [Source:HGNC Symbol;Acc:HGNC:6764]	5.456e-05	0.0009584	0.7024
ENSCAFG00000010193	GUSB	glucuronidase beta [Source:HGNC Symbol;Acc:HGNC:4696]	8.553e-08	3.32e-06	0.7102
ENSCAFG00000013522	AGPS	alkylglycerone phosphate synthase [Source:HGNC Symbol;Acc:HGNC:327]	5e-08	2.082e-06	0.7103
ENSCAFG00000010883	FMO5	flavin containing monooxygenase 5 [Source:HGNC Symbol;Acc:HGNC:3773]	3.039e-05	0.0005745	0.7166
ENSCAFG00000003807	KLF15	Kruppel like factor 15 [Source:HGNC Symbol;Acc:HGNC:14536]	0.0005065	0.00609	0.7234
ENSCAFG00000005101	RPSA	ribosomal protein SA [Source:HGNC Symbol;Acc:HGNC:6502]	1.252e-10	1.086e-08	0.7248
ENSCAFG00000001346	RPL3	60S ribosomal protein L3 [Source:RefSeq peptide;Acc:NP_001239088]	3.129e-11	3.393e-09	0.7263
ENSCAFG00000008869	TGM2	transglutaminase 2 [Source:HGNC Symbol;Acc:HGNC:11778]	8.633e-05	0.001444	0.7287
ENSCAFG00000000750	SLC22A1	solute carrier family 22 member 1 [Source:HGNC Symbol;Acc:HGNC:10963]	0.0002401	0.003325	0.7298
ENSCAFG00000014838	GRIA4	glutamate ionotropic receptor AMPA type subunit 4 [Source:HGNC Symbol;Acc:HGNC:4574]	1.782e-06	5.141e-05	0.7303
ENSCAFG00000008980	HERPUD1	homocysteine inducible ER protein with ubiquitin like domain 1 [Source:HGNC Symbol;Acc:HGNC:13744]	1.448e-06	4.305e-05	0.732
ENSCAFG00000009184	NT5DC2	5'-nucleotidase domain containing 2 [Source:HGNC Symbol;Acc:HGNC:25717]	0.0005113	0.006141	0.7331
ENSCAFG00000012914	CLIC4	chloride intracellular channel 4 [Source:HGNC Symbol;Acc:HGNC:13518]	9.101e-05	0.00151	0.7357
ENSCAFG00000011542	HAPLN3	hyaluronan and proteoglycan link protein 3 [Source:HGNC Symbol;Acc:HGNC:21446]	0.0007089	0.007939	0.7358
ENSCAFG00000005112	CYGB	cytoglobin [Source:HGNC Symbol;Acc:HGNC:16505]	8.461e-06	0.0001956	0.7376
ENSCAFG00000012119	MYLK	myosin light chain kinase [Source:HGNC Symbol;Acc:HGNC:7590]	9.506e-09	4.84e-07	0.7402
ENSCAFG00000011789	ZFAND2A	zinc finger AN1-type containing 2A [Source:HGNC Symbol;Acc:HGNC:28073]	0.0003209	0.00419	0.7445
ENSCAFG00000002727	ABCA1	ATP binding cassette subfamily A member 1 [Source:HGNC Symbol;Acc:HGNC:29]	3.904e-08	1.664e-06	0.7463
ENSCAFG00000010450	SLC37A1	solute carrier family 37 member 1 [Source:HGNC Symbol;Acc:HGNC:11024]	4.688e-06	0.0001184	0.7514
ENSCAFG00000031706			1.911e-05	0.0003869	0.7517
ENSCAFG00000014245	PDE1A	phosphodiesterase 1A [Source:HGNC Symbol;Acc:HGNC:8774]	1.51e-08	7.166e-07	0.753
ENSCAFG00000012013	ANPEP	alanyl aminopeptidase, membrane [Source:HGNC Symbol;Acc:HGNC:500]	5.1e-05	0.0009098	0.7581
ENSCAFG00000012676	RPS21	ribosomal protein S21 [Source:HGNC Symbol;Acc:HGNC:10409]	9.535e-12	1.164e-09	0.762
ENSCAFG00000001382	MAPK13	mitogen-activated protein kinase 13 [Source:HGNC Symbol;Acc:HGNC:6875]	6.52e-06	0.0001559	0.7695
ENSCAFG00000007504	AHCY	adenosylhomocysteinase [Source:HGNC Symbol;Acc:HGNC:343]	1.339e-09	8.726e-08	0.77
ENSCAFG00000029080	HRCT1	histidine rich carboxyl terminus 1 [Source:HGNC Symbol;Acc:HGNC:33872]	0.0001755	0.002531	0.77
ENSCAFG00000018572			0.0002056	0.002908	0.77
ENSCAFG00000020008	SH3GLB2	SH3 domain containing GRB2 like, endophilin B2 [Source:HGNC Symbol;Acc:HGNC:10834]	1.062e-05	0.000238	0.772
ENSCAFG00000017458	EML5	echinoderm microtubule associated protein like 5 [Source:HGNC Symbol;Acc:HGNC:18197]	6.176e-09	3.305e-07	0.7734
ENSCAFG00000024645	BNIP3	BCL2/adenovirus E1B 19kDa interacting protein 3 [Source:HGNC Symbol;Acc:HGNC:1084]	4.777e-06	0.0001199	0.7745
ENSCAFG00000022735	MT-ND4	NADH-ubiquinone oxidoreductase chain 4 [Source:UniProtKB/Swiss-Prot;Acc:Q9ZZ58]	1.275e-06	3.845e-05	0.7757
ENSCAFG00000007860	CSRNP2	cysteine and serine rich nuclear protein 2 [Source:HGNC Symbol;Acc:HGNC:16006]	0.0004516	0.005552	0.7782
ENSCAFG00000014752	TFPI	tissue factor pathway inhibitor [Source:HGNC Symbol;Acc:HGNC:11760]	4.365e-05	0.0007944	0.7787
ENSCAFG00000007203	GGH	gamma-glutamyl hydrolase [Source:HGNC Symbol;Acc:HGNC:4248]	1.453e-06	4.31e-05	0.779
ENSCAFG00000019644			6.875e-08	2.719e-06	0.7795
ENSCAFG00000023247	RPS15	ribosomal protein S15 [Source:HGNC Symbol;Acc:HGNC:10388]	8.302e-13	1.273e-10	0.7808
ENSCAFG00000009253	PDE8B	phosphodiesterase 8B [Source:HGNC Symbol;Acc:HGNC:8794]	0.000109	0.001721	0.7847
ENSCAFG00000010944	CHD1L	chromodomain helicase DNA binding protein 1 like [Source:HGNC Symbol;Acc:HGNC:1916]	1.094e-06	3.316e-05	0.7898
ENSCAFG00000023832			0.0001154	0.00181	0.7903
ENSCAFG00000015876	CNST	consortin, connexin sorting protein [Source:HGNC Symbol;Acc:HGNC:26486]	3.448e-07	1.181e-05	0.7945
ENSCAFG00000011933	IMPDH2	inosine monophosphate dehydrogenase 2 [Source:HGNC Symbol;Acc:HGNC:6053]	3.529e-12	4.671e-10	0.795
ENSCAFG00000012836	ADAMTS4	ADAM metallopeptidase with thrombospondin type 1 motif 4 [Source:HGNC Symbol;Acc:HGNC:220]	0.000871	0.009362	0.7992
ENSCAFG00000000251	MAP3K5	mitogen-activated protein kinase kinase kinase 5 [Source:HGNC Symbol;Acc:HGNC:6857]	1.241e-08	5.978e-07	0.8002
ENSCAFG00000007809	RETSAT	retinol saturase [Source:HGNC Symbol;Acc:HGNC:25991]	3.232e-08	1.411e-06	0.804
ENSCAFG00000013104	B3GNTL1	UDP-GlcNAc:betaGal beta-1,3-N-acetylglucosaminyltransferase like 1 [Source:HGNC Symbol;Acc:HGNC:21727]	0.0002575	0.003532	0.8068
ENSCAFG00000020004	VCAM1	vascular cell adhesion molecule 1 [Source:HGNC Symbol;Acc:HGNC:12663]	4.065e-07	1.371e-05	0.8109
ENSCAFG00000010927	BPNT1	3'(2'), 5'-bisphosphate nucleotidase 1 [Source:HGNC Symbol;Acc:HGNC:1096]	0.000328	0.00426	0.814
ENSCAFG00000003702			0.0003559	0.004562	0.8173
ENSCAFG00000004486	PICALM	phosphatidylinositol binding clathrin assembly protein [Source:HGNC Symbol;Acc:HGNC:15514]	1.144e-07	4.309e-06	0.8287
ENSCAFG00000013089	PLBD1	phospholipase B domain containing 1 [Source:HGNC Symbol;Acc:HGNC:26215]	3.238e-05	0.0006078	0.8294
ENSCAFG00000013894	SOAT1	sterol O-acyltransferase 1 [Source:HGNC Symbol;Acc:HGNC:11177]	2.961e-07	1.029e-05	0.8333
ENSCAFG00000010656	FAM167B	family with sequence similarity 167 member B [Source:HGNC Symbol;Acc:HGNC:28133]	0.0005425	0.00646	0.8339
ENSCAFG00000010982	FAM20A	FAM20A, golgi associated secretory pathway pseudokinase [Source:HGNC Symbol;Acc:HGNC:23015]	0.0007724	0.008513	0.8342
ENSCAFG00000020007	CDC14A	cell division cycle 14A [Source:HGNC Symbol;Acc:HGNC:1718]	5.238e-05	0.0009305	0.8367
ENSCAFG00000005002	TIMP4	TIMP metallopeptidase inhibitor 4 [Source:HGNC Symbol;Acc:HGNC:11823]	0.000322	0.004201	0.8369
ENSCAFG00000006151	CDC42EP3	CDC42 effector protein 3 [Source:HGNC Symbol;Acc:HGNC:16943]	1.676e-05	0.0003463	0.838
ENSCAFG00000022734	ND4L	NADH-ubiquinone oxidoreductase chain 4L [Source:UniProtKB/Swiss-Prot;Acc:Q9ZZ59]	2.928e-07	1.023e-05	0.8423
ENSCAFG00000014183	PPP2R1B	protein phosphatase 2 scaffold subunit Abeta [Source:HGNC Symbol;Acc:HGNC:9303]	6.534e-16	1.611e-13	0.8427
ENSCAFG00000016071	IGFBP4	insulin like growth factor binding protein 4 [Source:HGNC Symbol;Acc:HGNC:5473]	0.0002638	0.003589	0.844
ENSCAFG00000016813	ERGIC1	endoplasmic reticulum-golgi intermediate compartment 1 [Source:HGNC Symbol;Acc:HGNC:29205]	6.38e-08	2.572e-06	0.8467
ENSCAFG00000015901	FTH1	Ferritin heavy chain Ferritin heavy chain, N-terminally processed [Source:UniProtKB/Swiss-Prot;Acc:Q95MP7]	3.956e-07	1.337e-05	0.8587
ENSCAFG00000003422	GRB10	growth factor receptor bound protein 10 [Source:HGNC Symbol;Acc:HGNC:4564]	1.677e-05	0.0003463	0.8611
ENSCAFG00000003327			4.657e-05	0.0008403	0.8616
ENSCAFG00000013195	EFEMP2	EGF containing fibulin like extracellular matrix protein 2 [Source:HGNC Symbol;Acc:HGNC:3219]	0.0005784	0.006836	0.8617
ENSCAFG00000001065	PITX1	paired like homeodomain 1 [Source:HGNC Symbol;Acc:HGNC:9004]	0.0009458	0.009995	0.8651
ENSCAFG00000003074	NOD1	nucleotide binding oligomerization domain containing 1 [Source:HGNC Symbol;Acc:HGNC:16390]	1.341e-06	4.025e-05	0.866
ENSCAFG00000011059	ACP6	acid phosphatase 6, lysophosphatidic [Source:HGNC Symbol;Acc:HGNC:29609]	1.203e-08	5.842e-07	0.8675
ENSCAFG00000009789	YAF2	YY1 associated factor 2 [Source:HGNC Symbol;Acc:HGNC:17363]	9.828e-06	0.0002235	0.8686
ENSCAFG00000000914	SHROOM1	shroom family member 1 [Source:HGNC Symbol;Acc:HGNC:24084]	4.681e-06	0.0001184	0.8758
ENSCAFG00000022742	CYTB	Cytochrome b [Source:UniProtKB/Swiss-Prot;Acc:Q34101]	1.1e-08	5.468e-07	0.8792
ENSCAFG00000031334			0.0007608	0.008408	0.8885
ENSCAFG00000013735	GPIIIa		0.0009414	0.009966	0.8923
ENSCAFG00000018560	MYH11	myosin heavy chain 11 [Source:HGNC Symbol;Acc:HGNC:7569]	0.0005168	0.00619	0.8925
ENSCAFG00000028485			2.294e-16	6.273e-14	0.8927
ENSCAFG00000017612	ASB2	ankyrin repeat and SOCS box containing 2 [Source:HGNC Symbol;Acc:HGNC:16012]	0.0001595	0.002332	0.897
ENSCAFG00000016128			0.0008079	0.008827	0.8979
ENSCAFG00000014955	RPL22L1	ribosomal protein L22 like 1 [Source:HGNC Symbol;Acc:HGNC:27610]	3.853e-06	0.0001001	0.8983
ENSCAFG00000016628			2.334e-11	2.574e-09	0.9091
ENSCAFG00000010298	ADORA1	Adenosine receptor A1 [Source:UniProtKB/Swiss-Prot;Acc:P11616]	4.131e-05	0.0007573	0.9128
ENSCAFG00000011555	MFGE8	milk fat globule-EGF factor 8 protein [Source:HGNC Symbol;Acc:HGNC:7036]	2.161e-05	0.0004313	0.9158
ENSCAFG00000017714	SYNE3	spectrin repeat containing nuclear envelope family member 3 [Source:HGNC Symbol;Acc:HGNC:19861]	1.76e-07	6.379e-06	0.9169
ENSCAFG00000025567	A2M	alpha-2-macroglobulin [Source:HGNC Symbol;Acc:HGNC:7]	8.947e-05	0.00149	0.9215
ENSCAFG00000001570	PSAT1	phosphoserine aminotransferase 1 [Source:HGNC Symbol;Acc:HGNC:19129]	4.208e-07	1.407e-05	0.9217
ENSCAFG00000000074	MMP19	matrix metallopeptidase 19 [Source:HGNC Symbol;Acc:HGNC:7165]	0.0008959	0.009572	0.924
ENSCAFG00000009131	PDP1	pyruvate dehyrogenase phosphatase catalytic subunit 1 [Source:HGNC Symbol;Acc:HGNC:9279]	3.835e-16	1.026e-13	0.9285
ENSCAFG00000029884			2.288e-16	6.273e-14	0.9289
ENSCAFG00000011571	SOX5	SRY-box 5 [Source:HGNC Symbol;Acc:HGNC:11201]	5.388e-11	5.421e-09	0.9399
ENSCAFG00000005241	NET1	neuroepithelial cell transforming 1 [Source:HGNC Symbol;Acc:HGNC:14592]	3.42e-19	1.387e-16	0.9427
ENSCAFG00000014546	HTRA3	HtrA serine peptidase 3 [Source:HGNC Symbol;Acc:HGNC:30406]	6.328e-07	2.035e-05	0.9472
ENSCAFG00000012403	COL7A1	collagen type VII alpha 1 chain [Source:HGNC Symbol;Acc:HGNC:2214]	0.0002406	0.003328	0.9498
ENSCAFG00000000290	METTL1	methyltransferase like 1 [Source:HGNC Symbol;Acc:HGNC:7030]	0.0001058	0.001679	0.9515
ENSCAFG00000009199	ENDOU	endonuclease, poly(U) specific [Source:HGNC Symbol;Acc:HGNC:14369]	3.186e-08	1.396e-06	0.956
ENSCAFG00000014028			4.307e-06	0.0001099	0.9572
ENSCAFG00000006042	SLC23A2	solute carrier family 23 member 2 [Source:HGNC Symbol;Acc:HGNC:10973]	5.218e-16	1.313e-13	0.9633
ENSCAFG00000018277	CKB	Creatine kinase B-type [Source:UniProtKB/Swiss-Prot;Acc:P05124]	2.12e-10	1.766e-08	0.9652
ENSCAFG00000000757	SLC22A2	Canis lupus familiaris solute carrier family 22 (organic cation transporter), member 2 (SLC22A2), mRNA. [Source:RefSeq mRNA;Acc:NM_001286961]	0.0008645	0.009308	0.9709
ENSCAFG00000028514	TTPA	alpha tocopherol transfer protein [Source:HGNC Symbol;Acc:HGNC:12404]	0.0002702	0.003646	0.9714
ENSCAFG00000012052	IDH2	isocitrate dehydrogenase (NADP(+)) 2, mitochondrial [Source:HGNC Symbol;Acc:HGNC:5383]	8.508e-10	5.847e-08	0.9752
ENSCAFG00000008211	CACNA2D3	calcium voltage-gated channel auxiliary subunit alpha2delta 3 [Source:HGNC Symbol;Acc:HGNC:15460]	0.0005032	0.006061	0.9753
ENSCAFG00000003488	PAPPA	pappalysin 1 [Source:HGNC Symbol;Acc:HGNC:8602]	0.0003796	0.004822	0.9755
ENSCAFG00000028947	ELN	elastin [Source:HGNC Symbol;Acc:HGNC:3327]	3.581e-05	0.0006632	0.977
ENSCAFG00000010009	DUSP8	dual specificity phosphatase 8 [Source:HGNC Symbol;Acc:HGNC:3074]	0.0002378	0.003305	0.9805
ENSCAFG00000004818	SLC5A6	solute carrier family 5 member 6 [Source:HGNC Symbol;Acc:HGNC:11041]	4.543e-14	8.79e-12	0.9841
ENSCAFG00000001792	LIMCH1	LIM and calponin homology domains 1 [Source:HGNC Symbol;Acc:HGNC:29191]	3.725e-06	9.76e-05	0.9873
ENSCAFG00000032344	C1QB	complement C1q B chain [Source:HGNC Symbol;Acc:HGNC:1242]	9.874e-05	0.001596	0.9912
ENSCAFG00000024926	DGAT1	diacylglycerol O-acyltransferase 1 [Source:HGNC Symbol;Acc:HGNC:2843]	4.679e-14	8.915e-12	0.995
ENSCAFG00000003260	PLEK	Pleckstrin [Source:UniProtKB/Swiss-Prot;Acc:Q6Q308]	0.0003	0.003976	0.9951
ENSCAFG00000015495	SLC3A2	solute carrier family 3 member 2 [Source:HGNC Symbol;Acc:HGNC:11026]	3.268e-07	1.126e-05	0.9985
ENSCAFG00000011394	KLHL25	kelch like family member 25 [Source:HGNC Symbol;Acc:HGNC:25732]	4.135e-10	3.19e-08	1.001
ENSCAFG00000003096	PM20D2	peptidase M20 domain containing 2 [Source:HGNC Symbol;Acc:HGNC:21408]	7.853e-10	5.517e-08	1.001
ENSCAFG00000007562	AMPD3	adenosine monophosphate deaminase 3 [Source:HGNC Symbol;Acc:HGNC:470]	0.0009023	0.009625	1.001
ENSCAFG00000003793	SESN1	sestrin 1 [Source:HGNC Symbol;Acc:HGNC:21595]	7.487e-06	0.0001763	1.003
ENSCAFG00000008997	FAM105A	family with sequence similarity 105 member A [Source:HGNC Symbol;Acc:HGNC:25629]	1.405e-10	1.21e-08	1.006
ENSCAFG00000014844			0.0001563	0.00229	1.006
ENSCAFG00000014920	ECE1	endothelin converting enzyme 1 [Source:HGNC Symbol;Acc:HGNC:3146]	1.293e-08	6.206e-07	1.011
ENSCAFG00000030686	GLIPR2	GLI pathogenesis related 2 [Source:HGNC Symbol;Acc:HGNC:18007]	9.448e-09	4.83e-07	1.014
ENSCAFG00000019211	TMEM52	transmembrane protein 52 [Source:HGNC Symbol;Acc:HGNC:27916]	6.064e-13	9.777e-11	1.017
ENSCAFG00000029967			5.485e-06	0.0001345	1.02
ENSCAFG00000011731	CADM3	cell adhesion molecule 3 [Source:HGNC Symbol;Acc:HGNC:17601]	1.367e-05	0.0002944	1.032
ENSCAFG00000015671	CHERP	calcium homeostasis endoplasmic reticulum protein [Source:HGNC Symbol;Acc:HGNC:16930]	7.078e-10	5.001e-08	1.038
ENSCAFG00000023358	SLC22A3	solute carrier family 22 member 3 [Source:HGNC Symbol;Acc:HGNC:10967]	4.697e-11	4.802e-09	1.039
ENSCAFG00000007674	RASA2	RAS p21 protein activator 2 [Source:HGNC Symbol;Acc:HGNC:9872]	1.556e-10	1.322e-08	1.054
ENSCAFG00000009587	BMP1	bone morphogenetic protein 1 [Source:HGNC Symbol;Acc:HGNC:1067]	5.256e-05	0.0009323	1.056
ENSCAFG00000007789	ARHGAP10	Rho GTPase activating protein 10 [Source:HGNC Symbol;Acc:HGNC:26099]	3.077e-08	1.353e-06	1.057
ENSCAFG00000009523			6.172e-26	5.544e-23	1.062
ENSCAFG00000012105	GALNT2	polypeptide N-acetylgalactosaminyltransferase 2 [Source:HGNC Symbol;Acc:HGNC:4124]	5.879e-18	2.054e-15	1.066
ENSCAFG00000031264	CYYR1	cysteine and tyrosine rich 1 [Source:HGNC Symbol;Acc:HGNC:16274]	4.873e-09	2.676e-07	1.066
ENSCAFG00000014632	PNKD	paroxysmal nonkinesigenic dyskinesia [Source:HGNC Symbol;Acc:HGNC:9153]	2.81e-09	1.667e-07	1.071
ENSCAFG00000019732	SPSB1	splA/ryanodine receptor domain and SOCS box containing 1 [Source:HGNC Symbol;Acc:HGNC:30628]	1.469e-12	2.1e-10	1.072
ENSCAFG00000018832	TUBB6	tubulin beta 6 class V [Source:HGNC Symbol;Acc:HGNC:20776]	3.188e-10	2.522e-08	1.077
ENSCAFG00000018648	OSMR	oncostatin M receptor [Source:HGNC Symbol;Acc:HGNC:8507]	3.321e-12	4.443e-10	1.08
ENSCAFG00000015705	MSX1	msh homeobox 1 [Source:HGNC Symbol;Acc:HGNC:7391]	4.363e-09	2.428e-07	1.081
ENSCAFG00000031322	PDXK	pyridoxal kinase [Source:HGNC Symbol;Acc:HGNC:8819]	4.554e-11	4.728e-09	1.088
ENSCAFG00000030985			5.702e-08	2.336e-06	1.089
ENSCAFG00000010192	RNF144B	ring finger protein 144B [Source:HGNC Symbol;Acc:HGNC:21578]	9.655e-11	8.928e-09	1.091
ENSCAFG00000004175	C5AR1	complement C5a receptor 1 [Source:HGNC Symbol;Acc:HGNC:1338]	0.0002678	0.003618	1.091
ENSCAFG00000001002	SMPDL3A	sphingomyelin phosphodiesterase acid like 3A [Source:HGNC Symbol;Acc:HGNC:17389]	0.0003394	0.004385	1.094
ENSCAFG00000016948	LTBP2	latent transforming growth factor beta binding protein 2 [Source:HGNC Symbol;Acc:HGNC:6715]	0.0006467	0.007414	1.095
ENSCAFG00000031890	HPCAL1	hippocalcin like 1 [Source:HGNC Symbol;Acc:HGNC:5145]	1.87e-13	3.313e-11	1.1
ENSCAFG00000023777	CLDN15	claudin 15 [Source:HGNC Symbol;Acc:HGNC:2036]	3.865e-06	0.0001002	1.1
ENSCAFG00000001456	GCAT	glycine C-acetyltransferase [Source:HGNC Symbol;Acc:HGNC:4188]	9.074e-08	3.479e-06	1.102
ENSCAFG00000002816	MPP6	membrane palmitoylated protein 6 [Source:HGNC Symbol;Acc:HGNC:18167]	0.0007116	0.007948	1.109
ENSCAFG00000011826	CERS6	ceramide synthase 6 [Source:HGNC Symbol;Acc:HGNC:23826]	0.0001016	0.001628	1.116
ENSCAFG00000006154	EIF4EBP1	eukaryotic translation initiation factor 4E binding protein 1 [Source:HGNC Symbol;Acc:HGNC:3288]	8.909e-10	6.021e-08	1.117
ENSCAFG00000032469	DDIT4	DNA damage inducible transcript 4 [Source:HGNC Symbol;Acc:HGNC:24944]	1.235e-05	0.0002683	1.133
ENSCAFG00000012927	ALPK3	alpha kinase 3 [Source:HGNC Symbol;Acc:HGNC:17574]	1.401e-05	0.0003002	1.143
ENSCAFG00000011457	NTRK3	neurotrophic receptor tyrosine kinase 3 [Source:HGNC Symbol;Acc:HGNC:8033]	2.367e-12	3.2e-10	1.149
ENSCAFG00000018314		CD209 antigen [Source:RefSeq peptide;Acc:NP_001124304]	1.038e-05	0.0002344	1.149
ENSCAFG00000032583	METTL7A	methyltransferase like 7A [Source:HGNC Symbol;Acc:HGNC:24550]	5.129e-13	8.488e-11	1.158
ENSCAFG00000003077			4.952e-07	1.618e-05	1.169
ENSCAFG00000016825	SH3PXD2B	SH3 and PX domains 2B [Source:HGNC Symbol;Acc:HGNC:29242]	0.0001084	0.001715	1.177
ENSCAFG00000006058	IRS2	insulin receptor substrate 2 [Source:HGNC Symbol;Acc:HGNC:6126]	5.924e-09	3.184e-07	1.21
ENSCAFG00000007126	HPN	hepsin [Source:HGNC Symbol;Acc:HGNC:5155]	1.757e-06	5.079e-05	1.216
ENSCAFG00000005150	GCKR	glucokinase regulatory protein [Source:RefSeq peptide;Acc:NP_001273995]	4.501e-05	0.0008155	1.23
ENSCAFG00000031938	GEM	GTP binding protein overexpressed in skeletal muscle [Source:HGNC Symbol;Acc:HGNC:4234]	3.796e-08	1.629e-06	1.232
ENSCAFG00000017024	ZC2HC1C	zinc finger C2HC-type containing 1C [Source:HGNC Symbol;Acc:HGNC:20354]	0.0001644	0.002396	1.243
ENSCAFG00000014943	CYP27A1	cytochrome P450 family 27 subfamily A member 1 [Source:HGNC Symbol;Acc:HGNC:2605]	3.954e-10	3.069e-08	1.245
ENSCAFG00000013102	GLUL	Glutamine synthetase [Source:UniProtKB/Swiss-Prot;Acc:Q8HZM5]	8.456e-13	1.281e-10	1.251
ENSCAFG00000001720	C9orf72	chromosome 9 open reading frame 72 [Source:HGNC Symbol;Acc:HGNC:28337]	4.587e-11	4.728e-09	1.251
ENSCAFG00000013483	TMEM120A	transmembrane protein 120A [Source:HGNC Symbol;Acc:HGNC:21697]	4.56e-11	4.728e-09	1.257
ENSCAFG00000013142	FSD2	fibronectin type III and SPRY domain containing 2 [Source:HGNC Symbol;Acc:HGNC:18024]	9.111e-07	2.815e-05	1.266
ENSCAFG00000008095	ARNTL	aryl hydrocarbon receptor nuclear translocator like [Source:HGNC Symbol;Acc:HGNC:701]	3.446e-05	0.0006412	1.292
ENSCAFG00000009855			2.688e-09	1.602e-07	1.298
ENSCAFG00000018059	ANKRD9	ankyrin repeat domain 9 [Source:HGNC Symbol;Acc:HGNC:20096]	1.486e-12	2.1e-10	1.301
ENSCAFG00000018405	FST	follistatin [Source:HGNC Symbol;Acc:HGNC:3971]	0.0002748	0.003692	1.313
ENSCAFG00000014853	ALPL	alkaline phosphatase, liver/bone/kidney [Source:HGNC Symbol;Acc:HGNC:438]	3.794e-06	9.92e-05	1.315
ENSCAFG00000016427	WNK3	WNK lysine deficient protein kinase 3 [Source:HGNC Symbol;Acc:HGNC:14543]	3.613e-15	7.835e-13	1.329
ENSCAFG00000014582	SERPINI1	serpin family I member 1 [Source:HGNC Symbol;Acc:HGNC:8943]	2.35e-10	1.919e-08	1.331
ENSCAFG00000029359	KCNK5	potassium two pore domain channel subfamily K member 5 [Source:HGNC Symbol;Acc:HGNC:6280]	2.406e-07	8.475e-06	1.345
ENSCAFG00000019956	WFDC1	WAP four-disulfide core domain 1 [Source:HGNC Symbol;Acc:HGNC:15466]	2.111e-07	7.563e-06	1.363
ENSCAFG00000023759	MT2A	Metallothionein-2 [Source:UniProtKB/Swiss-Prot;Acc:Q9XST5]	2.388e-05	0.0004715	1.394
ENSCAFG00000015475	DES	Desmin [Source:UniProtKB/Swiss-Prot;Acc:Q5XFN2]	5.8e-05	0.001009	1.404
ENSCAFG00000007129	SCN1B	sodium voltage-gated channel beta subunit 1 [Source:HGNC Symbol;Acc:HGNC:10586]	6.485e-06	0.0001553	1.407
ENSCAFG00000010633			8.86e-10	6.021e-08	1.424
ENSCAFG00000001084	CXCL14	C-X-C motif chemokine ligand 14 [Source:HGNC Symbol;Acc:HGNC:10640]	5.089e-09	2.783e-07	1.431
ENSCAFG00000002645	KCNQ5	potassium voltage-gated channel subfamily Q member 5 [Source:HGNC Symbol;Acc:HGNC:6299]	7.896e-11	7.523e-09	1.461
ENSCAFG00000014154			3.066e-10	2.441e-08	1.463
ENSCAFG00000031571			0.0002234	0.003125	1.463
ENSCAFG00000006695	SLCO2A1	solute carrier organic anion transporter family member 2A1 [Source:HGNC Symbol;Acc:HGNC:10955]	9.855e-09	4.958e-07	1.469
ENSCAFG00000032579	IRX3	iroquois homeobox 3 [Source:HGNC Symbol;Acc:HGNC:14360]	0.0003158	0.004142	1.493
ENSCAFG00000018719	ALDOC	fructose-bisphosphate aldolase C [Source:RefSeq peptide;Acc:NP_001273874]	3.438e-05	0.0006405	1.51
ENSCAFG00000019812	GSTM4	glutathione S-transferase mu 4 [Source:HGNC Symbol;Acc:HGNC:4636]	1.24e-14	2.557e-12	1.537
ENSCAFG00000014484	ETV4	ETS variant 4 [Source:HGNC Symbol;Acc:HGNC:3493]	0.0001239	0.001911	1.558
ENSCAFG00000015845	KIF26B	kinesin family member 26B [Source:HGNC Symbol;Acc:HGNC:25484]	8.287e-08	3.237e-06	1.565
ENSCAFG00000006805	ADRA2B	adrenoceptor alpha 2B [Source:HGNC Symbol;Acc:HGNC:282]	0.0004729	0.005752	1.602
ENSCAFG00000014821	RGN	regucalcin [Source:HGNC Symbol;Acc:HGNC:9989]	0.0006658	0.007584	1.614
ENSCAFG00000009262	GOLGA7B	golgin A7 family member B [Source:HGNC Symbol;Acc:HGNC:31668]	0.000248	0.003424	1.624
ENSCAFG00000003861	FTL	Ferritin light chain [Source:UniProtKB/Swiss-Prot;Acc:Q53VB8]	0.0001476	0.002204	1.641
ENSCAFG00000029615	TCF24	transcription factor 24 [Source:HGNC Symbol;Acc:HGNC:32275]	0.0004958	0.005995	1.644
ENSCAFG00000005609	XDH	xanthine dehydrogenase [Source:HGNC Symbol;Acc:HGNC:12805]	2.829e-22	1.694e-19	1.645
ENSCAFG00000018782	PRLR	prolactin receptor [Source:HGNC Symbol;Acc:HGNC:9446]	4.895e-14	9.188e-12	1.648
ENSCAFG00000014312			0.0001031	0.001647	1.666
ENSCAFG00000001680	CDKN2B	cyclin dependent kinase inhibitor 2B [Source:HGNC Symbol;Acc:HGNC:1788]	3.28e-07	1.127e-05	1.683
ENSCAFG00000015068	ITIH3	inter-alpha-trypsin inhibitor heavy chain 3 [Source:HGNC Symbol;Acc:HGNC:6168]	2.906e-17	9.371e-15	1.689
ENSCAFG00000013730	TMPRSS5	transmembrane protease, serine 5 [Source:HGNC Symbol;Acc:HGNC:14908]	6.257e-05	0.001075	1.7
ENSCAFG00000017040	FOS	Fos proto-oncogene, AP-1 transcription factor subunit [Source:HGNC Symbol;Acc:HGNC:3796]	2.126e-08	9.868e-07	1.733
ENSCAFG00000013697	C1orf162	chromosome 1 open reading frame 162 [Source:HGNC Symbol;Acc:HGNC:28344]	3.028e-08	1.336e-06	1.744
ENSCAFG00000014214	DNAJA4	DnaJ heat shock protein family (Hsp40) member A4 [Source:HGNC Symbol;Acc:HGNC:14885]	2.15e-08	9.903e-07	1.755
ENSCAFG00000001518	DNAH8	dynein axonemal heavy chain 8 [Source:HGNC Symbol;Acc:HGNC:2952]	0.000156	0.00229	1.762
ENSCAFG00000012042	USP2	ubiquitin specific peptidase 2 [Source:HGNC Symbol;Acc:HGNC:12618]	9.632e-08	3.682e-06	1.77
ENSCAFG00000007891	HPGD	15-hydroxyprostaglandin dehydrogenase [Source:RefSeq peptide;Acc:NP_001271406]	7.735e-07	2.42e-05	1.801
ENSCAFG00000015198	PELI2	pellino E3 ubiquitin protein ligase family member 2 [Source:HGNC Symbol;Acc:HGNC:8828]	5.526e-23	3.475e-20	1.805
ENSCAFG00000019943	CRISPLD2	cysteine rich secretory protein LCCL domain containing 2 [Source:HGNC Symbol;Acc:HGNC:25248]	5.966e-05	0.001035	1.811
ENSCAFG00000012294	IGFBP3	insulin like growth factor binding protein 3 [Source:HGNC Symbol;Acc:HGNC:5472]	3.959e-25	3.112e-22	1.815
ENSCAFG00000014983	SLC2A2	solute carrier family 2 member 2 [Source:HGNC Symbol;Acc:HGNC:11006]	0.0007436	0.008254	1.835
ENSCAFG00000019809	GSTM3	glutathione S-transferase mu 3 [Source:HGNC Symbol;Acc:HGNC:4635]	1.108e-19	4.803e-17	1.843
ENSCAFG00000003242	BSPRY	B-box and SPRY domain containing [Source:HGNC Symbol;Acc:HGNC:18232]	6.959e-07	2.205e-05	1.848
ENSCAFG00000014310	APEX2	apurinic/apyrimidinic endodeoxyribonuclease 2 [Source:HGNC Symbol;Acc:HGNC:17889]	1.143e-16	3.342e-14	1.851
ENSCAFG00000032023	SRD5A2	3-oxo-5-alpha-steroid 4-dehydrogenase 2 [Source:RefSeq peptide;Acc:NP_001273993]	5.015e-10	3.732e-08	1.858
ENSCAFG00000003833	SDC1	syndecan 1 [Source:HGNC Symbol;Acc:HGNC:10658]	3.553e-05	0.0006591	1.886
ENSCAFG00000008022	WDR66	WD repeat domain 66 [Source:HGNC Symbol;Acc:HGNC:28506]	7.56e-13	1.193e-10	1.893
ENSCAFG00000002702	COL12A1	collagen type XII alpha 1 chain [Source:HGNC Symbol;Acc:HGNC:2188]	8.194e-06	0.0001912	1.932
ENSCAFG00000023349			2.751e-19	1.153e-16	1.964
ENSCAFG00000003869	DHDH	Trans-1,2-dihydrobenzene-1,2-diol dehydrogenase [Source:UniProtKB/Swiss-Prot;Acc:Q9TV68]	0.0006474	0.007416	1.983
ENSCAFG00000013909	SERPINE1	serpin family E member 1 [Source:HGNC Symbol;Acc:HGNC:8583]	6.997e-10	4.972e-08	2.03
ENSCAFG00000028936			1.606e-11	1.853e-09	2.035
ENSCAFG00000017765	GRIA1	glutamate ionotropic receptor AMPA type subunit 1 [Source:HGNC Symbol;Acc:HGNC:4571]	0.0003711	0.004724	2.105
ENSCAFG00000014832	PLCD4	phospholipase C delta 4 [Source:HGNC Symbol;Acc:HGNC:9062]	3.688e-27	3.865e-24	2.115
ENSCAFG00000008888			2.332e-06	6.503e-05	2.169
ENSCAFG00000012983	ADGRG2	adhesion G protein-coupled receptor G2 [Source:HGNC Symbol;Acc:HGNC:4516]	1.135e-05	0.00025	2.177
ENSCAFG00000005689	NPTX1	neuronal pentraxin 1 [Source:HGNC Symbol;Acc:HGNC:7952]	0.0005926	0.00696	2.181
ENSCAFG00000031174	PPBP	platelet basic protein precursor [Source:RefSeq peptide;Acc:NP_001165243]	2.65e-08	1.199e-06	2.185
ENSCAFG00000001237	PTP4A3	protein tyrosine phosphatase type IVA, member 3 [Source:HGNC Symbol;Acc:HGNC:9636]	4.837e-07	1.592e-05	2.204
ENSCAFG00000008704	THBS1	thrombospondin 1 [Source:HGNC Symbol;Acc:HGNC:11785]	2.614e-05	0.0005076	2.211
ENSCAFG00000009113	MT1	Metallothionein-1 [Source:UniProtKB/Swiss-Prot;Acc:O19000]	0.0003659	0.004672	2.213
ENSCAFG00000001343	FKBP5	FK506 binding protein 5 [Source:HGNC Symbol;Acc:HGNC:3721]	1.802e-20	9.066e-18	2.216
ENSCAFG00000009034	SLC12A3	solute carrier family 12 member 3 [Source:HGNC Symbol;Acc:HGNC:10912]	3.622e-05	0.0006688	2.25
ENSCAFG00000018312	CLEC4G	C-type lectin domain family 4 member G [Source:HGNC Symbol;Acc:HGNC:24591]	4.521e-16	1.184e-13	2.265
ENSCAFG00000007225	FAM107A	family with sequence similarity 107 member A [Source:HGNC Symbol;Acc:HGNC:30827]	1.094e-05	0.0002423	2.296
ENSCAFG00000010096	HMGCS2	3-hydroxy-3-methylglutaryl-CoA synthase 2 [Source:HGNC Symbol;Acc:HGNC:5008]	2.335e-07	8.271e-06	2.364
ENSCAFG00000028930			6.63e-24	4.904e-21	2.379
ENSCAFG00000025533	ITIH4	inter-alpha-trypsin inhibitor heavy chain family member 4 [Source:HGNC Symbol;Acc:HGNC:6169]	1.876e-11	2.126e-09	2.404
ENSCAFG00000001006	CLVS2	clavesin 2 [Source:HGNC Symbol;Acc:HGNC:23046]	7.143e-28	8.167e-25	2.578
ENSCAFG00000010169	FIBIN	fin bud initiation factor homolog (zebrafish) [Source:HGNC Symbol;Acc:HGNC:33747]	8.124e-18	2.761e-15	2.581
ENSCAFG00000006073	POSTN	periostin [Source:HGNC Symbol;Acc:HGNC:16953]	4.696e-10	3.558e-08	2.632
ENSCAFG00000008392	NEIL3	nei like DNA glycosylase 3 [Source:HGNC Symbol;Acc:HGNC:24573]	1.494e-05	0.0003174	2.643
ENSCAFG00000010427	IRX2	iroquois homeobox 2 [Source:HGNC Symbol;Acc:HGNC:14359]	5.898e-11	5.75e-09	2.653
ENSCAFG00000030262	BAMBI	BMP and activin membrane bound inhibitor [Source:HGNC Symbol;Acc:HGNC:30251]	9.92e-33	2.079e-29	2.701
ENSCAFG00000006861	ANGPT4	angiopoietin 4 [Source:HGNC Symbol;Acc:HGNC:487]	3.333e-34	1.048e-30	2.71
ENSCAFG00000016481	STAC2	SH3 and cysteine rich domain 2 [Source:HGNC Symbol;Acc:HGNC:23990]	5.399e-09	2.927e-07	2.801
ENSCAFG00000009259	SFRP5	secreted frizzled related protein 5 [Source:HGNC Symbol;Acc:HGNC:10779]	4.16e-11	4.433e-09	2.891
ENSCAFG00000011169	PLEKHS1	pleckstrin homology domain containing S1 [Source:HGNC Symbol;Acc:HGNC:26285]	5.799e-10	4.216e-08	2.948
ENSCAFG00000031507			5.165e-07	1.683e-05	3.062
ENSCAFG00000008867	ITIH1	inter-alpha-trypsin inhibitor heavy chain 1 [Source:HGNC Symbol;Acc:HGNC:6166]	5.852e-06	0.0001421	3.091
ENSCAFG00000008779	ABCC8	ATP binding cassette subfamily C member 8 [Source:HGNC Symbol;Acc:HGNC:59]	1.756e-07	6.379e-06	3.124
ENSCAFG00000006334	GRTP1	growth hormone regulated TBC protein 1 [Source:HGNC Symbol;Acc:HGNC:20310]	1.121e-08	5.529e-07	3.305
ENSCAFG00000002142	IL1RL1	interleukin 1 receptor like 1 [Source:HGNC Symbol;Acc:HGNC:5998]	2.226e-06	6.278e-05	3.39
ENSCAFG00000014189	ACSBG1	acyl-CoA synthetase bubblegum family member 1 [Source:HGNC Symbol;Acc:HGNC:29567]	4.757e-05	0.0008546	3.424
ENSCAFG00000009414	CHAC1	ChaC glutathione specific gamma-glutamylcyclotransferase 1 [Source:HGNC Symbol;Acc:HGNC:28680]	3.241e-06	8.709e-05	3.503
ENSCAFG00000004507	CKM	creatine kinase M-type [Source:RefSeq peptide;Acc:NP_001300705]	9.942e-52	1.25e-47	3.605
ENSCAFG00000003891	SLC26A4	solute carrier family 26 member 4 [Source:HGNC Symbol;Acc:HGNC:8818]	1.115e-07	4.211e-06	3.684
ENSCAFG00000009641	PI3	elafin precursor [Source:RefSeq peptide;Acc:NP_001277028]	1.402e-34	5.878e-31	3.713
ENSCAFG00000031922	GPX3	glutathione peroxidase 3 precursor [Source:RefSeq peptide;Acc:NP_001157926]	7.176e-07	2.262e-05	3.748
ENSCAFG00000028459	MT3	metallothionein 3 [Source:HGNC Symbol;Acc:HGNC:7408]	4.089e-09	2.317e-07	4.038
ENSCAFG00000010174	BBOX1	gamma-butyrobetaine hydroxylase 1 [Source:HGNC Symbol;Acc:HGNC:964]	0.0002387	0.00331	4.59
ENSCAFG00000015553	DKK1	dickkopf WNT signaling pathway inhibitor 1 [Source:HGNC Symbol;Acc:HGNC:2891]	0.0001663	0.002415	4.619
ENSCAFG00000032668	SPOCK1	SPARC/osteonectin, cwcv and kazal like domains proteoglycan 1 [Source:HGNC Symbol;Acc:HGNC:11251]	3.722e-09	2.137e-07	4.694
ENSCAFG00000009354	TOX2	TOX high mobility group box family member 2 [Source:HGNC Symbol;Acc:HGNC:16095]	5.138e-06	0.0001272	4.775
ENSCAFG00000014490	IGFBP2	insulin like growth factor binding protein 2 [Source:HGNC Symbol;Acc:HGNC:5471]	4.823e-10	3.617e-08	6.037
ENSCAFG00000028579	RTN4RL1	reticulon 4 receptor like 1 [Source:HGNC Symbol;Acc:HGNC:21329]	4.515e-09	2.49e-07	6.481

## Sheet: Downregulated
Supplemental File S1: List of DOWNREGULATED DEGs found in the contrast "Post-ACTH over Pre-ACTH" (P<0.01; FDR<0.01)
Ensembl gene ID	Gene name	Gene description	P-Value	FDR	log2 Ratio
ENSCAFG00000010858	LSAMP	limbic system-associated membrane protein [Source:HGNC Symbol;Acc:HGNC:6705]	1.99e-11	2.234e-09	-6.583
ENSCAFG00000006608	CPXM1	carboxypeptidase X, M14 family member 1 [Source:HGNC Symbol;Acc:HGNC:15771]	7.983e-13	1.239e-10	-6.414
ENSCAFG00000024889	CD1B	T-cell surface glycoprotein CD1b precursor [Source:RefSeq peptide;Acc:NP_001124302]	1.326e-07	4.947e-06	-6.369
ENSCAFG00000030403	LRAT	lecithin retinol acyltransferase (phosphatidylcholine--retinol O-acyltransferase) [Source:HGNC Symbol;Acc:HGNC:6685]	3.04e-10	2.435e-08	-5.88
ENSCAFG00000008235	CPA3	carboxypeptidase A3 [Source:HGNC Symbol;Acc:HGNC:2298]	2.572e-06	7.11e-05	-5.257
ENSCAFG00000031939		Tryptase [Source:UniProtKB/Swiss-Prot;Acc:P15944]	4.498e-10	3.428e-08	-5.033
ENSCAFG00000019593		mastin precursor [Source:RefSeq peptide;Acc:NP_001005260]	4.698e-07	1.555e-05	-4.829
ENSCAFG00000032259			1.683e-07	6.154e-06	-4.372
ENSCAFG00000023677			5.68e-10	4.153e-08	-4.136
ENSCAFG00000006035			2.008e-05	0.0004034	-4.102
ENSCAFG00000025281		Canis lupus familiaris CD1a8 protein (CD1A8), mRNA. [Source:RefSeq mRNA;Acc:NM_001128838]	1.372e-12	1.983e-10	-4.071
ENSCAFG00000020220			8.644e-08	3.345e-06	-3.872
ENSCAFG00000031715			2.079e-05	0.0004162	-3.802
ENSCAFG00000028603			3.265e-08	1.421e-06	-3.795
ENSCAFG00000013786	CCR2	C-C motif chemokine receptor 2 [Source:HGNC Symbol;Acc:HGNC:1603]	2.728e-08	1.229e-06	-3.665
ENSCAFG00000010352	MS4A2	membrane spanning 4-domains A2 [Source:HGNC Symbol;Acc:HGNC:7316]	0.0002058	0.002908	-3.543
ENSCAFG00000006881	SLC1A2	solute carrier family 1 member 2 [Source:HGNC Symbol;Acc:HGNC:10940]	4.201e-09	2.348e-07	-3.518
ENSCAFG00000013396	CCL24	C-C motif chemokine 24 [Source:UniProtKB/Swiss-Prot;Acc:Q68Y86]	0.0002653	0.003595	-3.514
ENSCAFG00000004172	IZUMO1R	IZUMO1 receptor, JUNO [Source:HGNC Symbol;Acc:HGNC:32565]	1.988e-09	1.214e-07	-3.474
ENSCAFG00000012032	SEMA5B	semaphorin 5B [Source:HGNC Symbol;Acc:HGNC:10737]	3.023e-08	1.336e-06	-3.463
ENSCAFG00000017138	CILP	cartilage intermediate layer protein [Source:HGNC Symbol;Acc:HGNC:1980]	1.021e-19	4.586e-17	-3.432
ENSCAFG00000030486			9.63e-05	0.001567	-3.405
ENSCAFG00000014698	CRLF1	cytokine receptor like factor 1 [Source:HGNC Symbol;Acc:HGNC:2364]	0.0001333	0.002029	-3.387
ENSCAFG00000001438	PI16	peptidase inhibitor 16 [Source:HGNC Symbol;Acc:HGNC:21245]	1.716e-32	3.083e-29	-3.345
ENSCAFG00000032162			3.501e-06	9.27e-05	-3.318
ENSCAFG00000011698	TLR7	toll like receptor 7 [Source:HGNC Symbol;Acc:HGNC:15631]	3.763e-08	1.621e-06	-3.291
ENSCAFG00000012593			0.0001248	0.001923	-3.247
ENSCAFG00000023735			2.349e-10	1.919e-08	-3.219
ENSCAFG00000023981			0.000301	0.003985	-3.217
ENSCAFG00000024867	TRIM22	tripartite motif containing 22 [Source:HGNC Symbol;Acc:HGNC:16379]	7.587e-13	1.193e-10	-3.2
ENSCAFG00000017445	KLHL4	kelch like family member 4 [Source:HGNC Symbol;Acc:HGNC:6355]	0.0003556	0.004562	-3.176
ENSCAFG00000030554	CD1D	CD1d molecule [Source:HGNC Symbol;Acc:HGNC:1637]	1.663e-17	5.504e-15	-3.116
ENSCAFG00000007557	HHIP	hedgehog interacting protein [Source:HGNC Symbol;Acc:HGNC:14866]	3.573e-12	4.681e-10	-3.106
ENSCAFG00000009459	FMOD	fibromodulin [Source:HGNC Symbol;Acc:HGNC:3774]	5.026e-08	2.086e-06	-3.057
ENSCAFG00000009138	DMGDH	dimethylglycine dehydrogenase [Source:HGNC Symbol;Acc:HGNC:24475]	2.622e-09	1.578e-07	-2.991
ENSCAFG00000007958	APLNR	apelin receptor [Source:HGNC Symbol;Acc:HGNC:339]	2.349e-12	3.2e-10	-2.967
ENSCAFG00000019950	HMCN2	hemicentin 2 [Source:HGNC Symbol;Acc:HGNC:21293]	8.243e-10	5.759e-08	-2.966
ENSCAFG00000030269	MFAP4	microfibrillar associated protein 4 [Source:HGNC Symbol;Acc:HGNC:7035]	4.218e-14	8.288e-12	-2.963
ENSCAFG00000000364	WIF1	WNT inhibitory factor 1 [Source:HGNC Symbol;Acc:HGNC:18081]	1.084e-18	4.26e-16	-2.934
ENSCAFG00000016245			2.086e-06	5.934e-05	-2.884
ENSCAFG00000031841			6.299e-21	3.301e-18	-2.878
ENSCAFG00000001511	IL2RB	Canis lupus familiaris interleukin 2 receptor, beta (IL2RB), transcript variant 2, mRNA. [Source:RefSeq mRNA;Acc:NM_001286850]	0.0001426	0.002148	-2.839
ENSCAFG00000008945	SLIT1	slit guidance ligand 1 [Source:HGNC Symbol;Acc:HGNC:11085]	0.0001186	0.001846	-2.786
ENSCAFG00000020088	LCN2	lipocalin 2 [Source:HGNC Symbol;Acc:HGNC:6526]	1.618e-05	0.0003375	-2.732
ENSCAFG00000001960	CAPN11	calpain 11 [Source:HGNC Symbol;Acc:HGNC:1478]	1.934e-18	7.37e-16	-2.668
ENSCAFG00000000812	DLA-DQA1	major histocompatibility complex, class II, DQ alpha precursor [Source:RefSeq peptide;Acc:NP_001011726]	2.014e-06	5.755e-05	-2.615
ENSCAFG00000003111	ADCYAP1R1	ADCYAP receptor type I [Source:HGNC Symbol;Acc:HGNC:242]	1.554e-16	4.442e-14	-2.588
ENSCAFG00000032030	TMEM119	transmembrane protein 119 [Source:HGNC Symbol;Acc:HGNC:27884]	4.311e-08	1.819e-06	-2.584
ENSCAFG00000008210	GREM1	gremlin 1, DAN family BMP antagonist [Source:HGNC Symbol;Acc:HGNC:2001]	0.0002543	0.003491	-2.533
ENSCAFG00000014158	ATP13A4	ATPase 13A4 [Source:HGNC Symbol;Acc:HGNC:25422]	0.00076	0.008406	-2.522
ENSCAFG00000000814	DLA-DQB1	major histocompatibility complex, class II, DQ beta 1 precursor [Source:RefSeq peptide;Acc:NP_001014403]	1.199e-10	1.055e-08	-2.496
ENSCAFG00000017482	ITGA11	integrin subunit alpha 11 [Source:HGNC Symbol;Acc:HGNC:6136]	8.102e-15	1.727e-12	-2.492
ENSCAFG00000003334	ABCA13	ATP binding cassette subfamily A member 13 [Source:HGNC Symbol;Acc:HGNC:14638]	7.59e-09	3.977e-07	-2.486
ENSCAFG00000013320	APOA1	apolipoprotein A1 [Source:HGNC Symbol;Acc:HGNC:600]	1.545e-05	0.0003255	-2.469
ENSCAFG00000003293	RSAD2	radical S-adenosyl methionine domain containing 2 [Source:HGNC Symbol;Acc:HGNC:30908]	9.755e-05	0.001583	-2.442
ENSCAFG00000031257	GPR83	Probable G-protein coupled receptor 83 [Source:UniProtKB/Swiss-Prot;Acc:Q9TTQ9]	2.736e-05	0.0005278	-2.44
ENSCAFG00000012068	AGT	angiotensinogen [Source:HGNC Symbol;Acc:HGNC:333]	3.091e-35	1.944e-31	-2.432
ENSCAFG00000011458	LRMP	lymphoid restricted membrane protein [Source:HGNC Symbol;Acc:HGNC:6690]	1.392e-09	8.979e-08	-2.426
ENSCAFG00000029644	GPR132	G protein-coupled receptor 132 [Source:HGNC Symbol;Acc:HGNC:17482]	0.0003854	0.004876	-2.393
ENSCAFG00000015488			0.0001531	0.00226	-2.384
ENSCAFG00000014812	COL3A1	collagen type III alpha 1 chain [Source:HGNC Symbol;Acc:HGNC:2201]	3.375e-25	2.83e-22	-2.375
ENSCAFG00000015163	CFP	complement factor properdin [Source:HGNC Symbol;Acc:HGNC:8864]	1.821e-11	2.082e-09	-2.372
ENSCAFG00000016857	SEMA4A	semaphorin 4A [Source:HGNC Symbol;Acc:HGNC:10729]	3.756e-08	1.621e-06	-2.36
ENSCAFG00000018799	IGSF1	immunoglobulin superfamily member 1 [Source:HGNC Symbol;Acc:HGNC:5948]	1.087e-05	0.0002416	-2.348
ENSCAFG00000002947	PRSS35	protease, serine 35 [Source:HGNC Symbol;Acc:HGNC:21387]	4.934e-07	1.618e-05	-2.331
ENSCAFG00000017013	SGCA	sarcoglycan alpha [Source:HGNC Symbol;Acc:HGNC:10805]	0.0008654	0.00931	-2.324
ENSCAFG00000016755	CRABP2	cellular retinoic acid binding protein 2 [Source:HGNC Symbol;Acc:HGNC:2339]	0.0008172	0.008895	-2.323
ENSCAFG00000016883	ITGAX	integrin subunit alpha X [Source:HGNC Symbol;Acc:HGNC:6152]	1.994e-10	1.672e-08	-2.32
ENSCAFG00000018940	ADGRG4	adhesion G protein-coupled receptor G4 [Source:HGNC Symbol;Acc:HGNC:18992]	6.53e-12	8.295e-10	-2.319
ENSCAFG00000001450	MEST	mesoderm specific transcript [Source:HGNC Symbol;Acc:HGNC:7028]	3.815e-09	2.181e-07	-2.312
ENSCAFG00000016072			0.0001009	0.001621	-2.311
ENSCAFG00000028873			4.933e-05	0.0008812	-2.306
ENSCAFG00000009519	WISP2	WNT1 inducible signaling pathway protein 2 [Source:HGNC Symbol;Acc:HGNC:12770]	1.537e-15	3.646e-13	-2.303
ENSCAFG00000018423	ITGA2	integrin subunit alpha 2 [Source:HGNC Symbol;Acc:HGNC:6137]	5.514e-11	5.503e-09	-2.295
ENSCAFG00000007149	FBLN7	fibulin 7 [Source:HGNC Symbol;Acc:HGNC:26740]	1.871e-13	3.313e-11	-2.285
ENSCAFG00000017101	TGFB3	transforming growth factor beta 3 [Source:HGNC Symbol;Acc:HGNC:11769]	6.809e-12	8.564e-10	-2.279
ENSCAFG00000014322	PCOLCE	procollagen C-endopeptidase enhancer [Source:HGNC Symbol;Acc:HGNC:8738]	4.061e-29	5.107e-26	-2.277
ENSCAFG00000007594	CD180	CD180 molecule [Source:HGNC Symbol;Acc:HGNC:6726]	8.375e-05	0.001408	-2.22
ENSCAFG00000013783	CCR5	C-C chemokine receptor type 5 [Source:UniProtKB/Swiss-Prot;Acc:Q5ECR9]	1.773e-05	0.0003638	-2.219
ENSCAFG00000005309	LBH	limb bud and heart development [Source:HGNC Symbol;Acc:HGNC:29532]	3.445e-17	1.083e-14	-2.218
ENSCAFG00000015272	FGFBP1	fibroblast growth factor binding protein 1 [Source:HGNC Symbol;Acc:HGNC:19695]	1.602e-08	7.576e-07	-2.215
ENSCAFG00000000934	COL14A1	collagen type XIV alpha 1 chain [Source:HGNC Symbol;Acc:HGNC:2191]	5.388e-34	1.355e-30	-2.201
ENSCAFG00000011180	MXRA5	matrix remodeling associated 5 [Source:HGNC Symbol;Acc:HGNC:7539]	4.292e-18	1.542e-15	-2.164
ENSCAFG00000001791	ALDH1A1	retinal dehydrogenase 1 [Source:RefSeq peptide;Acc:NP_001273906]	3.99e-23	2.641e-20	-2.15
ENSCAFG00000014025	TTN	titin [Source:HGNC Symbol;Acc:HGNC:12403]	8.903e-13	1.333e-10	-2.146
ENSCAFG00000015215	F5	coagulation factor V [Source:HGNC Symbol;Acc:HGNC:3542]	0.0005668	0.006711	-2.12
ENSCAFG00000010686	NLRP3	NLR family pyrin domain containing 3 [Source:HGNC Symbol;Acc:HGNC:16400]	5.674e-11	5.619e-09	-2.113
ENSCAFG00000008554	AADAC	arylacetamide deacetylase [Source:HGNC Symbol;Acc:HGNC:17]	0.0001285	0.001968	-2.11
ENSCAFG00000019533	PTGDS	Prostaglandin-H2 D-isomerase [Source:UniProtKB/Swiss-Prot;Acc:Q9XS65]	9.074e-06	0.0002094	-2.1
ENSCAFG00000012732			0.0008586	0.009261	-2.08
ENSCAFG00000002301	ECM2	extracellular matrix protein 2 [Source:HGNC Symbol;Acc:HGNC:3154]	1.497e-31	2.354e-28	-2.056
ENSCAFG00000012880	ICOS	Inducible T-cell costimulator [Source:UniProtKB/Swiss-Prot;Acc:Q7YR73]	7.237e-08	2.844e-06	-2.035
ENSCAFG00000001856	STEAP4	STEAP4 metalloreductase [Source:HGNC Symbol;Acc:HGNC:21923]	1.691e-12	2.363e-10	-2.03
ENSCAFG00000001508	RAC2	ras-related C3 botulinum toxin substrate 2 (rho family, small GTP binding protein Rac2) [Source:HGNC Symbol;Acc:HGNC:9802]	3.076e-06	8.337e-05	-2.025
ENSCAFG00000014345	FN1	fibronectin 1 [Source:HGNC Symbol;Acc:HGNC:3778]	3.465e-06	9.214e-05	-2.017
ENSCAFG00000013368	APOD	apolipoprotein D [Source:HGNC Symbol;Acc:HGNC:612]	1.868e-09	1.152e-07	-2.014
ENSCAFG00000006134	KERA	keratocan [Source:HGNC Symbol;Acc:HGNC:6309]	1.026e-06	3.132e-05	-2.013
ENSCAFG00000000047	DSEL	dermatan sulfate epimerase-like [Source:HGNC Symbol;Acc:HGNC:18144]	5.344e-13	8.729e-11	-2.005
ENSCAFG00000029125	SIRPB2	signal regulatory protein beta 2 [Source:HGNC Symbol;Acc:HGNC:16247]	0.0001199	0.001859	-2.004
ENSCAFG00000001718	LRRC4	leucine rich repeat containing 4 [Source:HGNC Symbol;Acc:HGNC:15586]	5.262e-06	0.00013	-1.982
ENSCAFG00000019187	MATK	megakaryocyte-associated tyrosine kinase [Source:HGNC Symbol;Acc:HGNC:6906]	1.182e-10	1.047e-08	-1.977
ENSCAFG00000010395	ADAMTS16	ADAM metallopeptidase with thrombospondin type 1 motif 16 [Source:HGNC Symbol;Acc:HGNC:17108]	9.354e-07	2.883e-05	-1.976
ENSCAFG00000018381	ESM1	endothelial cell specific molecule 1 [Source:HGNC Symbol;Acc:HGNC:3466]	0.0009096	0.009686	-1.974
ENSCAFG00000008154			1.006e-10	9.169e-09	-1.968
ENSCAFG00000011437	CD1E	CD1e molecule [Source:HGNC Symbol;Acc:HGNC:1638]	0.0004327	0.005361	-1.967
ENSCAFG00000019393	TMPRSS9	transmembrane protease, serine 9 [Source:HGNC Symbol;Acc:HGNC:30079]	0.0001303	0.001994	-1.942
ENSCAFG00000007026	CXCL12	C-X-C motif chemokine ligand 12 [Source:HGNC Symbol;Acc:HGNC:10672]	1.98e-29	2.766e-26	-1.937
ENSCAFG00000009102	BHMT2	betaine--homocysteine S-methyltransferase 2 [Source:HGNC Symbol;Acc:HGNC:1048]	1.157e-08	5.683e-07	-1.915
ENSCAFG00000018989	BSND	barttin CLCNK type accessory beta subunit [Source:HGNC Symbol;Acc:HGNC:16512]	7.52e-06	0.0001764	-1.904
ENSCAFG00000014323	EPHB2	EPH receptor B2 [Source:HGNC Symbol;Acc:HGNC:3393]	0.0001218	0.001884	-1.899
ENSCAFG00000029950	PKIB	cAMP-dependent protein kinase inhibitor beta [Source:HGNC Symbol;Acc:HGNC:9018]	0.0003068	0.004044	-1.899
ENSCAFG00000002834			0.0003282	0.00426	-1.899
ENSCAFG00000016763	RGS6	regulator of G protein signaling 6 [Source:HGNC Symbol;Acc:HGNC:10002]	3.285e-09	1.922e-07	-1.898
ENSCAFG00000008880	PIK3AP1	phosphoinositide-3-kinase adaptor protein 1 [Source:HGNC Symbol;Acc:HGNC:30034]	2.951e-08	1.321e-06	-1.895
ENSCAFG00000031204	RGS10	regulator of G protein signaling 10 [Source:HGNC Symbol;Acc:HGNC:9992]	2.906e-05	0.0005537	-1.887
ENSCAFG00000009140	GALNT13	polypeptide N-acetylgalactosaminyltransferase 13 [Source:HGNC Symbol;Acc:HGNC:23242]	1.595e-09	1.003e-07	-1.884
ENSCAFG00000031602	XAF1	XIAP associated factor 1 [Source:HGNC Symbol;Acc:HGNC:30932]	0.0004044	0.005046	-1.861
ENSCAFG00000010137	MFSD4A	major facilitator superfamily domain containing 4A [Source:HGNC Symbol;Acc:HGNC:25433]	6.464e-09	3.43e-07	-1.858
ENSCAFG00000028621	OLFML2A	olfactomedin like 2A [Source:HGNC Symbol;Acc:HGNC:27270]	1.067e-16	3.195e-14	-1.85
ENSCAFG00000017340	TOM1L1	target of myb1 like 1 membrane trafficking protein [Source:HGNC Symbol;Acc:HGNC:11983]	6.273e-06	0.0001514	-1.85
ENSCAFG00000016608	SLIT2	slit guidance ligand 2 [Source:HGNC Symbol;Acc:HGNC:11086]	4.852e-16	1.245e-13	-1.837
ENSCAFG00000015923	RHOH	ras homolog family member H [Source:HGNC Symbol;Acc:HGNC:686]	0.0006886	0.007773	-1.835
ENSCAFG00000012789	PTPRO	protein tyrosine phosphatase, receptor type O [Source:HGNC Symbol;Acc:HGNC:9678]	0.0001621	0.002364	-1.832
ENSCAFG00000023658	ACSM5	acyl-CoA synthetase medium-chain family member 5 [Source:HGNC Symbol;Acc:HGNC:26060]	0.0001124	0.001769	-1.828
ENSCAFG00000005535	SRGAP3	SLIT-ROBO Rho GTPase activating protein 3 [Source:HGNC Symbol;Acc:HGNC:19744]	1.482e-07	5.498e-06	-1.825
ENSCAFG00000030105	IL33	interleukin 33 [Source:HGNC Symbol;Acc:HGNC:16028]	2.422e-20	1.171e-17	-1.815
ENSCAFG00000006239	PCDH12	protocadherin 12 [Source:HGNC Symbol;Acc:HGNC:8657]	3.855e-07	1.307e-05	-1.815
ENSCAFG00000014005	ANGPTL1	angiopoietin like 1 [Source:HGNC Symbol;Acc:HGNC:489]	1.608e-15	3.746e-13	-1.806
ENSCAFG00000019794	SARDH	sarcosine dehydrogenase [Source:HGNC Symbol;Acc:HGNC:10536]	2.036e-21	1.164e-18	-1.8
ENSCAFG00000016563	GALNT16	polypeptide N-acetylgalactosaminyltransferase 16 [Source:HGNC Symbol;Acc:HGNC:23233]	3.775e-17	1.158e-14	-1.798
ENSCAFG00000013255	MKI67	marker of proliferation Ki-67 [Source:HGNC Symbol;Acc:HGNC:7107]	0.000291	0.00388	-1.789
ENSCAFG00000008477	BLNK	B-cell linker [Source:HGNC Symbol;Acc:HGNC:14211]	9.63e-05	0.001567	-1.787
ENSCAFG00000012226	COL6A3	collagen type VI alpha 3 chain [Source:HGNC Symbol;Acc:HGNC:2213]	2.159e-15	4.762e-13	-1.763
ENSCAFG00000023582	SERPINB10	serpin family B member 10 [Source:HGNC Symbol;Acc:HGNC:8942]	0.0002634	0.003589	-1.753
ENSCAFG00000000803	DLA DRA	major histocompatibility complex, class II, DR alpha [Source:HGNC Symbol;Acc:HGNC:4947]	9.284e-10	6.178e-08	-1.752
ENSCAFG00000005918	ITGBL1	integrin subunit beta like 1 [Source:HGNC Symbol;Acc:HGNC:6164]	8.68e-11	8.146e-09	-1.74
ENSCAFG00000017018	COL1A1	collagen alpha-1(I) chain precursor [Source:RefSeq peptide;Acc:NP_001003090]	4.668e-13	7.933e-11	-1.73
ENSCAFG00000016603	ITGAL	integrin subunit alpha L [Source:HGNC Symbol;Acc:HGNC:6148]	2.5e-06	6.924e-05	-1.724
ENSCAFG00000012260	DTL	denticleless E3 ubiquitin protein ligase homolog [Source:HGNC Symbol;Acc:HGNC:30288]	0.0007572	0.008388	-1.721
ENSCAFG00000017786	FHOD3	formin homology 2 domain containing 3 [Source:HGNC Symbol;Acc:HGNC:26178]	0.0003404	0.00439	-1.72
ENSCAFG00000004375	NUP210	nucleoporin 210 [Source:HGNC Symbol;Acc:HGNC:30052]	1.761e-12	2.433e-10	-1.718
ENSCAFG00000010290			9.115e-20	4.246e-17	-1.7
ENSCAFG00000004213	ARHGEF4	Rho guanine nucleotide exchange factor 4 [Source:HGNC Symbol;Acc:HGNC:684]	2.122e-11	2.362e-09	-1.692
ENSCAFG00000002069	COL1A2	collagen type I alpha 2 chain [Source:HGNC Symbol;Acc:HGNC:2198]	1.067e-23	7.458e-21	-1.69
ENSCAFG00000002341	HMGCLL1	3-hydroxymethyl-3-methylglutaryl-CoA lyase like 1 [Source:HGNC Symbol;Acc:HGNC:21359]	0.0001518	0.002243	-1.685
ENSCAFG00000032358			0.0003594	0.004593	-1.685
ENSCAFG00000024350	CENPP	centromere protein P [Source:HGNC Symbol;Acc:HGNC:32933]	1.799e-05	0.0003679	-1.679
ENSCAFG00000010840	ADRA2A	adrenoceptor alpha 2A [Source:HGNC Symbol;Acc:HGNC:281]	1.209e-05	0.000263	-1.678
ENSCAFG00000008234			0.0004425	0.005467	-1.662
ENSCAFG00000002016			1.08e-10	9.772e-09	-1.648
ENSCAFG00000030421			3.537e-06	9.325e-05	-1.646
ENSCAFG00000011751	CD86	T-lymphocyte activation antigen CD86 precursor [Source:RefSeq peptide;Acc:NP_001003146]	0.00029	0.003872	-1.644
ENSCAFG00000016530	PLXDC1	plexin domain containing 1 [Source:HGNC Symbol;Acc:HGNC:20945]	1.938e-15	4.431e-13	-1.639
ENSCAFG00000003752			7.308e-06	0.0001731	-1.622
ENSCAFG00000031848			2.137e-13	3.732e-11	-1.621
ENSCAFG00000012813	JAML	junction adhesion molecule like [Source:HGNC Symbol;Acc:HGNC:19084]	1.844e-05	0.0003739	-1.617
ENSCAFG00000018188	TNFAIP2	TNF alpha induced protein 2 [Source:HGNC Symbol;Acc:HGNC:11895]	9.651e-07	2.953e-05	-1.607
ENSCAFG00000004500	SYTL2	synaptotagmin like 2 [Source:HGNC Symbol;Acc:HGNC:15585]	1.404e-05	0.0003002	-1.607
ENSCAFG00000002994	NT5E	5'-nucleotidase ecto [Source:HGNC Symbol;Acc:HGNC:8021]	1.813e-10	1.53e-08	-1.605
ENSCAFG00000010617	ALDH1A3	aldehyde dehydrogenase 1 family member A3 [Source:HGNC Symbol;Acc:HGNC:409]	1.464e-07	5.448e-06	-1.597
ENSCAFG00000012963			5.2e-09	2.831e-07	-1.594
ENSCAFG00000001616	KCP	kielin/chordin-like protein [Source:HGNC Symbol;Acc:HGNC:17585]	4.823e-06	0.0001206	-1.579
ENSCAFG00000017281	ADRA1B	adrenoceptor alpha 1B [Source:HGNC Symbol;Acc:HGNC:278]	0.0007973	0.008749	-1.567
ENSCAFG00000014610	RND2	Rho family GTPase 2 [Source:HGNC Symbol;Acc:HGNC:18315]	1.93e-05	0.0003895	-1.565
ENSCAFG00000032102	DLA-DMB		1.362e-06	4.078e-05	-1.561
ENSCAFG00000010292	DOCK10	dedicator of cytokinesis 10 [Source:HGNC Symbol;Acc:HGNC:23479]	6.269e-09	3.341e-07	-1.56
ENSCAFG00000029145	PROKR1	prokineticin receptor 1 [Source:HGNC Symbol;Acc:HGNC:4524]	2.735e-05	0.0005278	-1.556
ENSCAFG00000032120	C1QTNF6	C1q and TNF related 6 [Source:HGNC Symbol;Acc:HGNC:14343]	9.541e-05	0.001562	-1.553
ENSCAFG00000010284	GPLD1	glycosylphosphatidylinositol specific phospholipase D1 [Source:HGNC Symbol;Acc:HGNC:4459]	5.29e-06	0.0001302	-1.551
ENSCAFG00000029265	THY1	thy-1 membrane glycoprotein precursor [Source:RefSeq peptide;Acc:NP_001274058]	5.574e-10	4.099e-08	-1.55
ENSCAFG00000000806	HLA-DRB1	DLA class II histocompatibility antigen, DR-1 beta chain precursor [Source:RefSeq peptide;Acc:NP_001014768]	2.969e-08	1.324e-06	-1.549
ENSCAFG00000006381	SEMA3C	semaphorin 3C [Source:HGNC Symbol;Acc:HGNC:10725]	8.251e-11	7.802e-09	-1.546
ENSCAFG00000017027	SLIT3	slit guidance ligand 3 [Source:HGNC Symbol;Acc:HGNC:11087]	5.058e-13	8.482e-11	-1.544
ENSCAFG00000002313	OGN	osteoglycin [Source:HGNC Symbol;Acc:HGNC:8126]	1.071e-11	1.295e-09	-1.525
ENSCAFG00000001852	ADAM22	ADAM metallopeptidase domain 22 [Source:HGNC Symbol;Acc:HGNC:201]	2.152e-07	7.688e-06	-1.517
ENSCAFG00000002364	ADGRL3	adhesion G protein-coupled receptor L3 [Source:HGNC Symbol;Acc:HGNC:20974]	4.537e-08	1.908e-06	-1.513
ENSCAFG00000028456	CD83	CD83 molecule [Source:HGNC Symbol;Acc:HGNC:1703]	2.238e-07	7.973e-06	-1.512
ENSCAFG00000031828			5.423e-05	0.0009579	-1.512
ENSCAFG00000020038	ADAMTS18	ADAM metallopeptidase with thrombospondin type 1 motif 18 [Source:HGNC Symbol;Acc:HGNC:17110]	1.214e-11	1.44e-09	-1.509
ENSCAFG00000006138	LUM	lumican [Source:HGNC Symbol;Acc:HGNC:6724]	1.749e-26	1.692e-23	-1.493
ENSCAFG00000000667	FNDC1	fibronectin type III domain containing 1 [Source:HGNC Symbol;Acc:HGNC:21184]	4.107e-07	1.381e-05	-1.488
ENSCAFG00000030440	NOV	nephroblastoma overexpressed [Source:HGNC Symbol;Acc:HGNC:7885]	2.42e-08	1.107e-06	-1.486
ENSCAFG00000002917	AEBP1	AE binding protein 1 [Source:HGNC Symbol;Acc:HGNC:303]	2.174e-14	4.409e-12	-1.471
ENSCAFG00000002495			4.362e-05	0.0007944	-1.469
ENSCAFG00000017160	IGDCC4	immunoglobulin superfamily DCC subclass member 4 [Source:HGNC Symbol;Acc:HGNC:13770]	0.000109	0.001721	-1.459
ENSCAFG00000018218	AMOT	angiomotin [Source:HGNC Symbol;Acc:HGNC:17810]	1.778e-09	1.101e-07	-1.454
ENSCAFG00000006072	RAB20	RAB20, member RAS oncogene family [Source:HGNC Symbol;Acc:HGNC:18260]	0.0004879	0.005922	-1.454
ENSCAFG00000015233	PROM1	prominin 1 [Source:HGNC Symbol;Acc:HGNC:9454]	9.416e-07	2.891e-05	-1.452
ENSCAFG00000001642	TRERF1	transcriptional regulating factor 1 [Source:HGNC Symbol;Acc:HGNC:18273]	6.062e-07	1.955e-05	-1.434
ENSCAFG00000030997	CCDC3	coiled-coil domain containing 3 [Source:HGNC Symbol;Acc:HGNC:23813]	8.658e-09	4.462e-07	-1.433
ENSCAFG00000015431	DACT1	dishevelled binding antagonist of beta catenin 1 [Source:HGNC Symbol;Acc:HGNC:17748]	1.587e-05	0.0003325	-1.424
ENSCAFG00000003963	TP53I3	tumor protein p53 inducible protein 3 [Source:HGNC Symbol;Acc:HGNC:19373]	6.955e-07	2.205e-05	-1.422
ENSCAFG00000013931	TPRG1	tumor protein p63 regulated 1 [Source:HGNC Symbol;Acc:HGNC:24759]	0.0003986	0.005007	-1.42
ENSCAFG00000017952	ACSM3	acyl-CoA synthetase medium-chain family member 3 [Source:HGNC Symbol;Acc:HGNC:10522]	0.0005152	0.006183	-1.416
ENSCAFG00000010949	SLC37A2	solute carrier family 37 member 2 [Source:HGNC Symbol;Acc:HGNC:20644]	2.345e-05	0.0004637	-1.411
ENSCAFG00000006740	OLFML1	olfactomedin like 1 [Source:HGNC Symbol;Acc:HGNC:24473]	8.456e-10	5.843e-08	-1.41
ENSCAFG00000005294	TK1	thymidine kinase 1 [Source:HGNC Symbol;Acc:HGNC:11830]	0.0006836	0.007731	-1.402
ENSCAFG00000013655	HMCN1	hemicentin 1 [Source:HGNC Symbol;Acc:HGNC:19194]	1.06e-12	1.569e-10	-1.401
ENSCAFG00000024189	SERPINF1	serpin family F member 1 [Source:HGNC Symbol;Acc:HGNC:8824]	3.49e-11	3.751e-09	-1.399
ENSCAFG00000006804	PRICKLE2	prickle planar cell polarity protein 2 [Source:HGNC Symbol;Acc:HGNC:20340]	9.263e-11	8.629e-09	-1.399
ENSCAFG00000020294	HAS3	hyaluronan synthase 3 [Source:HGNC Symbol;Acc:HGNC:4820]	4.528e-05	0.0008194	-1.399
ENSCAFG00000018101	CD74	CD74 molecule [Source:HGNC Symbol;Acc:HGNC:1697]	3.008e-08	1.336e-06	-1.397
ENSCAFG00000006091	KITLG	Kit ligand Soluble KIT ligand Processed kit ligand [Source:UniProtKB/Swiss-Prot;Acc:Q06220]	3.452e-09	2.001e-07	-1.394
ENSCAFG00000005109	CXCR4	C-X-C chemokine receptor type 4 [Source:UniProtKB/Swiss-Prot;Acc:Q3LSL6]	0.000147	0.002201	-1.394
ENSCAFG00000019194	SLC43A2	solute carrier family 43 member 2 [Source:HGNC Symbol;Acc:HGNC:23087]	1.121e-08	5.529e-07	-1.393
ENSCAFG00000007882	PCSK1	proprotein convertase subtilisin/kexin type 1 [Source:HGNC Symbol;Acc:HGNC:8743]	1.732e-06	5.032e-05	-1.391
ENSCAFG00000018703	SASH3	SAM and SH3 domain containing 3 [Source:HGNC Symbol;Acc:HGNC:15975]	0.0004312	0.005348	-1.391
ENSCAFG00000010387	FAP	fibroblast activation protein alpha [Source:HGNC Symbol;Acc:HGNC:3590]	7.32e-09	3.868e-07	-1.388
ENSCAFG00000006237	ACPP	acid phosphatase, prostate [Source:HGNC Symbol;Acc:HGNC:125]	1.032e-06	3.142e-05	-1.385
ENSCAFG00000006953	PDGFRL	platelet derived growth factor receptor like [Source:HGNC Symbol;Acc:HGNC:8805]	4.694e-07	1.555e-05	-1.384
ENSCAFG00000017512	NOX5	NADPH oxidase 5 [Source:HGNC Symbol;Acc:HGNC:14874]	4.228e-05	0.0007728	-1.384
ENSCAFG00000007549	REEP1	receptor accessory protein 1 [Source:HGNC Symbol;Acc:HGNC:25786]	5.595e-08	2.307e-06	-1.375
ENSCAFG00000009849	SPTBN5	spectrin beta, non-erythrocytic 5 [Source:HGNC Symbol;Acc:HGNC:15680]	8.406e-06	0.000195	-1.375
ENSCAFG00000018787	GNAL	G protein subunit alpha L [Source:HGNC Symbol;Acc:HGNC:4388]	6.41e-05	0.0011	-1.375
ENSCAFG00000004617	APOE	apolipoprotein E [Source:HGNC Symbol;Acc:HGNC:613]	1.347e-09	8.735e-08	-1.364
ENSCAFG00000000617	DDAH2	dimethylarginine dimethylaminohydrolase 2 [Source:HGNC Symbol;Acc:HGNC:2716]	5.822e-21	3.184e-18	-1.362
ENSCAFG00000002023	RCAN2	regulator of calcineurin 2 [Source:HGNC Symbol;Acc:HGNC:3041]	8.275e-08	3.237e-06	-1.346
ENSCAFG00000007950	MAP1B	microtubule associated protein 1B [Source:HGNC Symbol;Acc:HGNC:6836]	2.012e-15	4.519e-13	-1.345
ENSCAFG00000013252	NMNAT2	nicotinamide nucleotide adenylyltransferase 2 [Source:HGNC Symbol;Acc:HGNC:16789]	3.605e-05	0.0006667	-1.336
ENSCAFG00000008896	KIAA1755	KIAA1755 [Source:HGNC Symbol;Acc:HGNC:29372]	3.362e-05	0.0006273	-1.333
ENSCAFG00000030565	DUSP5	dual specificity phosphatase 5 [Source:HGNC Symbol;Acc:HGNC:3071]	0.0002596	0.003553	-1.328
ENSCAFG00000009104	STC1	stanniocalcin 1 [Source:HGNC Symbol;Acc:HGNC:11373]	0.0001404	0.002119	-1.323
ENSCAFG00000030050			4.435e-11	4.687e-09	-1.322
ENSCAFG00000023431	ADGRB3	adhesion G protein-coupled receptor B3 [Source:HGNC Symbol;Acc:HGNC:945]	9.004e-05	0.001498	-1.315
ENSCAFG00000010238	ADCY2	adenylate cyclase 2 [Source:HGNC Symbol;Acc:HGNC:233]	4.602e-08	1.923e-06	-1.31
ENSCAFG00000003758	PCDH18	protocadherin 18 [Source:HGNC Symbol;Acc:HGNC:14268]	1.756e-13	3.2e-11	-1.307
ENSCAFG00000009036	PLCB2	phospholipase C beta 2 [Source:HGNC Symbol;Acc:HGNC:9055]	8.645e-10	5.909e-08	-1.302
ENSCAFG00000015190	PLAU	plasminogen activator, urokinase [Source:HGNC Symbol;Acc:HGNC:9052]	6.888e-11	6.613e-09	-1.293
ENSCAFG00000005843	LTBP1	latent transforming growth factor beta binding protein 1 [Source:HGNC Symbol;Acc:HGNC:6714]	1.005e-14	2.107e-12	-1.292
ENSCAFG00000012986	ADAM12	ADAM metallopeptidase domain 12 [Source:HGNC Symbol;Acc:HGNC:190]	1.819e-06	5.235e-05	-1.29
ENSCAFG00000013221			0.0001743	0.002522	-1.29
ENSCAFG00000015002	PRRX1	paired related homeobox 1 [Source:HGNC Symbol;Acc:HGNC:9142]	5.918e-09	3.184e-07	-1.283
ENSCAFG00000023556	OAS1	2'-5'-oligoadenylate synthetase 1 [Source:HGNC Symbol;Acc:HGNC:8086]	9.77e-06	0.0002226	-1.278
ENSCAFG00000019269	MXRA8	matrix remodeling associated 8 [Source:HGNC Symbol;Acc:HGNC:7542]	7.442e-06	0.0001756	-1.273
ENSCAFG00000029022			4.13e-09	2.319e-07	-1.271
ENSCAFG00000001444	FGD2	FYVE, RhoGEF and PH domain containing 2 [Source:HGNC Symbol;Acc:HGNC:3664]	1.843e-08	8.586e-07	-1.271
ENSCAFG00000004491	LCP1	lymphocyte cytosolic protein 1 [Source:HGNC Symbol;Acc:HGNC:6528]	1.636e-09	1.018e-07	-1.27
ENSCAFG00000005663	STARD10	StAR related lipid transfer domain containing 10 [Source:HGNC Symbol;Acc:HGNC:10666]	2.941e-07	1.024e-05	-1.265
ENSCAFG00000000246	COL23A1	collagen type XXIII alpha 1 chain [Source:HGNC Symbol;Acc:HGNC:22990]	1.107e-10	9.945e-09	-1.258
ENSCAFG00000013256	MRC2	mannose receptor C type 2 [Source:HGNC Symbol;Acc:HGNC:16875]	2.384e-07	8.42e-06	-1.258
ENSCAFG00000009494	DENND2C	DENN domain containing 2C [Source:HGNC Symbol;Acc:HGNC:24748]	0.0001665	0.002415	-1.258
ENSCAFG00000023919	SLC8A3	solute carrier family 8 member A3 [Source:HGNC Symbol;Acc:HGNC:11070]	0.0008198	0.008907	-1.255
ENSCAFG00000005153	CD93	CD93 molecule [Source:HGNC Symbol;Acc:HGNC:15855]	1.499e-08	7.141e-07	-1.254
ENSCAFG00000024327	NOL3	nucleolar protein 3 [Source:HGNC Symbol;Acc:HGNC:7869]	0.0002129	0.002998	-1.252
ENSCAFG00000010469	CD200	CD200 molecule [Source:HGNC Symbol;Acc:HGNC:7203]	2.295e-08	1.053e-06	-1.248
ENSCAFG00000018666	EGFLAM	EGF like, fibronectin type III and laminin G domains [Source:HGNC Symbol;Acc:HGNC:26810]	2.609e-05	0.0005076	-1.241
ENSCAFG00000006142	DCN	Decorin [Source:UniProtKB/Swiss-Prot;Acc:Q29393]	5.763e-11	5.662e-09	-1.238
ENSCAFG00000012414	FAM13C	family with sequence similarity 13 member C [Source:HGNC Symbol;Acc:HGNC:19371]	5.644e-08	2.32e-06	-1.235
ENSCAFG00000001998	CDK6	cyclin dependent kinase 6 [Source:HGNC Symbol;Acc:HGNC:1777]	5.291e-08	2.189e-06	-1.234
ENSCAFG00000003116	BACH2	BTB domain and CNC homolog 2 [Source:HGNC Symbol;Acc:HGNC:14078]	0.0008876	0.009508	-1.234
ENSCAFG00000030792	CA13	carbonic anhydrase 13 [Source:HGNC Symbol;Acc:HGNC:14914]	2.842e-18	1.051e-15	-1.227
ENSCAFG00000031965	FGF1	fibroblast growth factor 1 [Source:HGNC Symbol;Acc:HGNC:3665]	2.64e-09	1.581e-07	-1.226
ENSCAFG00000000618	ZDHHC14	zinc finger DHHC-type containing 14 [Source:HGNC Symbol;Acc:HGNC:20341]	4.955e-07	1.618e-05	-1.225
ENSCAFG00000018419	SEPT6	septin 6 [Source:HGNC Symbol;Acc:HGNC:15848]	0.0005887	0.006939	-1.221
ENSCAFG00000008979	TMEM150C	transmembrane protein 150C [Source:HGNC Symbol;Acc:HGNC:37263]	1.807e-08	8.447e-07	-1.218
ENSCAFG00000023107	OAS2	2'-5'-oligoadenylate synthetase 2 [Source:HGNC Symbol;Acc:HGNC:8087]	2.094e-06	5.945e-05	-1.215
ENSCAFG00000009293	IQGAP2	IQ motif containing GTPase activating protein 2 [Source:HGNC Symbol;Acc:HGNC:6111]	6.881e-11	6.613e-09	-1.214
ENSCAFG00000001567	SH3GL2	SH3 domain containing GRB2 like 2, endophilin A1 [Source:HGNC Symbol;Acc:HGNC:10831]	1.377e-05	0.000296	-1.211
ENSCAFG00000004402	PRSS23	protease, serine 23 [Source:HGNC Symbol;Acc:HGNC:14370]	0.0001256	0.00193	-1.211
ENSCAFG00000005704	TMEM173	transmembrane protein 173 [Source:HGNC Symbol;Acc:HGNC:27962]	3.518e-05	0.0006534	-1.209
ENSCAFG00000018173	LAMA3	laminin subunit alpha 3 [Source:HGNC Symbol;Acc:HGNC:6483]	3.274e-13	5.64e-11	-1.206
ENSCAFG00000009187	LOXL2	lysyl oxidase like 2 [Source:HGNC Symbol;Acc:HGNC:6666]	1.983e-09	1.214e-07	-1.202
ENSCAFG00000018591	ARHGAP28	Rho GTPase activating protein 28 [Source:HGNC Symbol;Acc:HGNC:25509]	1.107e-09	7.29e-08	-1.201
ENSCAFG00000009337	TUBB2A	tubulin beta 2A class IIa [Source:HGNC Symbol;Acc:HGNC:12412]	2.571e-10	2.086e-08	-1.194
ENSCAFG00000010209	FAM124B	family with sequence similarity 124 member B [Source:HGNC Symbol;Acc:HGNC:26224]	0.0007327	0.008147	-1.189
ENSCAFG00000012979	C10orf107	chromosome 10 open reading frame 107 [Source:HGNC Symbol;Acc:HGNC:28678]	1.111e-12	1.625e-10	-1.188
ENSCAFG00000006991	REM1	RRAD and GEM like GTPase 1 [Source:HGNC Symbol;Acc:HGNC:15922]	4.396e-09	2.436e-07	-1.182
ENSCAFG00000007042	DNAH10	dynein axonemal heavy chain 10 [Source:HGNC Symbol;Acc:HGNC:2941]	7.649e-09	3.991e-07	-1.18
ENSCAFG00000010369	AZIN2	antizyme inhibitor 2 [Source:HGNC Symbol;Acc:HGNC:29957]	1.605e-05	0.0003354	-1.178
ENSCAFG00000028708	SCD5	stearoyl-CoA desaturase 5 [Source:HGNC Symbol;Acc:HGNC:21088]	5.993e-07	1.938e-05	-1.174
ENSCAFG00000002283	FGD3	FYVE, RhoGEF and PH domain containing 3 [Source:HGNC Symbol;Acc:HGNC:16027]	9.024e-05	0.001499	-1.173
ENSCAFG00000009334	OLFML3	olfactomedin like 3 [Source:HGNC Symbol;Acc:HGNC:24956]	3.444e-09	2.001e-07	-1.17
ENSCAFG00000019630	RHBDL1	rhomboid like 1 [Source:HGNC Symbol;Acc:HGNC:10007]	5.45e-05	0.0009584	-1.166
ENSCAFG00000014175	ITGA4	integrin subunit alpha 4 [Source:HGNC Symbol;Acc:HGNC:6140]	4.872e-05	0.0008715	-1.165
ENSCAFG00000006732	PXDNL	peroxidasin like [Source:HGNC Symbol;Acc:HGNC:26359]	7.438e-07	2.338e-05	-1.163
ENSCAFG00000010901	FAR2	fatty acyl-CoA reductase 2 [Source:HGNC Symbol;Acc:HGNC:25531]	0.0006267	0.007251	-1.163
ENSCAFG00000004293	CCDC146	coiled-coil domain containing 146 [Source:HGNC Symbol;Acc:HGNC:29296]	0.0001026	0.001642	-1.162
ENSCAFG00000005841	ADAM32	ADAM metallopeptidase domain 32 [Source:HGNC Symbol;Acc:HGNC:15479]	1.947e-05	0.0003923	-1.161
ENSCAFG00000010513	SYNC	syncoilin, intermediate filament protein [Source:HGNC Symbol;Acc:HGNC:28897]	2.05e-06	5.846e-05	-1.155
ENSCAFG00000009421	MMP2	matrix metallopeptidase 2 [Source:HGNC Symbol;Acc:HGNC:7166]	1.778e-07	6.426e-06	-1.152
ENSCAFG00000013740	MAP2	microtubule associated protein 2 [Source:HGNC Symbol;Acc:HGNC:6839]	0.0006099	0.007109	-1.14
ENSCAFG00000004127	SESN3	sestrin 3 [Source:HGNC Symbol;Acc:HGNC:23060]	1.479e-09	9.491e-08	-1.13
ENSCAFG00000018877	NPR3	natriuretic peptide receptor 3 [Source:HGNC Symbol;Acc:HGNC:7945]	1.679e-06	4.888e-05	-1.112
ENSCAFG00000019342	AGRN	agrin [Source:HGNC Symbol;Acc:HGNC:329]	1.462e-11	1.703e-09	-1.111
ENSCAFG00000010853	FBLN5	fibulin 5 [Source:HGNC Symbol;Acc:HGNC:3602]	7.831e-09	4.07e-07	-1.11
ENSCAFG00000004407	ME3	malic enzyme 3 [Source:HGNC Symbol;Acc:HGNC:6985]	4.024e-06	0.0001036	-1.11
ENSCAFG00000003663	GSN	gelsolin [Source:HGNC Symbol;Acc:HGNC:4620]	9.374e-12	1.156e-09	-1.108
ENSCAFG00000018575	EPB41L3	erythrocyte membrane protein band 4.1 like 3 [Source:HGNC Symbol;Acc:HGNC:3380]	4.746e-07	1.567e-05	-1.108
ENSCAFG00000017457			0.0008001	0.00877	-1.106
ENSCAFG00000016982	DOCK2	dedicator of cytokinesis 2 [Source:HGNC Symbol;Acc:HGNC:2988]	6.629e-08	2.661e-06	-1.105
ENSCAFG00000011265	PTPRC	protein tyrosine phosphatase, receptor type C [Source:HGNC Symbol;Acc:HGNC:9666]	2.832e-06	7.76e-05	-1.104
ENSCAFG00000001906	FZD1	frizzled class receptor 1 [Source:HGNC Symbol;Acc:HGNC:4038]	0.0006045	0.007066	-1.102
ENSCAFG00000008184	TACR1	tachykinin receptor 1 [Source:HGNC Symbol;Acc:HGNC:11526]	3.119e-07	1.078e-05	-1.099
ENSCAFG00000005870	RASGRP3	RAS guanyl releasing protein 3 [Source:HGNC Symbol;Acc:HGNC:14545]	5.795e-05	0.001009	-1.094
ENSCAFG00000014762	TMEM235	transmembrane protein 235 [Source:HGNC Symbol;Acc:HGNC:27563]	0.0004263	0.005292	-1.091
ENSCAFG00000011580	ENPEP	glutamyl aminopeptidase [Source:HGNC Symbol;Acc:HGNC:3355]	3.653e-12	4.688e-10	-1.083
ENSCAFG00000003276	ANTXR1	anthrax toxin receptor 1 [Source:HGNC Symbol;Acc:HGNC:21014]	1.001e-08	5.013e-07	-1.08
ENSCAFG00000006248	CHL1	cell adhesion molecule L1 like [Source:HGNC Symbol;Acc:HGNC:1939]	0.0006212	0.007207	-1.079
ENSCAFG00000032756	FAM198B	family with sequence similarity 198 member B [Source:HGNC Symbol;Acc:HGNC:25312]	1.026e-13	1.898e-11	-1.076
ENSCAFG00000016897	CACNA1A	calcium voltage-gated channel subunit alpha1 A [Source:HGNC Symbol;Acc:HGNC:1388]	3.2e-06	8.617e-05	-1.076
ENSCAFG00000005746	NAV3	neuron navigator 3 [Source:HGNC Symbol;Acc:HGNC:15998]	2.924e-07	1.023e-05	-1.074
ENSCAFG00000010487	PDE9A	phosphodiesterase 9A [Source:HGNC Symbol;Acc:HGNC:8795]	2.564e-05	0.0005008	-1.074
ENSCAFG00000005133	LTBP4	latent transforming growth factor beta binding protein 4 [Source:HGNC Symbol;Acc:HGNC:6717]	1.084e-06	3.293e-05	-1.069
ENSCAFG00000007140	ELOVL7	ELOVL fatty acid elongase 7 [Source:HGNC Symbol;Acc:HGNC:26292]	0.0001228	0.001898	-1.069
ENSCAFG00000032529	COTL1	coactosin like F-actin binding protein 1 [Source:HGNC Symbol;Acc:HGNC:18304]	7.525e-09	3.959e-07	-1.068
ENSCAFG00000011091	XG	Xg blood group [Source:HGNC Symbol;Acc:HGNC:12806]	1.622e-05	0.0003377	-1.065
ENSCAFG00000014346	C1S	complement C1s [Source:HGNC Symbol;Acc:HGNC:1247]	3.808e-06	9.935e-05	-1.061
ENSCAFG00000020391	CES2	carboxylesterase 2 [Source:HGNC Symbol;Acc:HGNC:1864]	1.123e-11	1.345e-09	-1.06
ENSCAFG00000000345	SRGAP1	SLIT-ROBO Rho GTPase activating protein 1 [Source:HGNC Symbol;Acc:HGNC:17382]	2.015e-09	1.224e-07	-1.059
ENSCAFG00000020204			0.0006459	0.007411	-1.059
ENSCAFG00000012408	RPS6KA1	ribosomal protein S6 kinase A1 [Source:HGNC Symbol;Acc:HGNC:10430]	0.000133	0.002029	-1.056
ENSCAFG00000018012	TRPV2	transient receptor potential cation channel subfamily V member 2 [Source:HGNC Symbol;Acc:HGNC:18082]	0.0002618	0.003575	-1.053
ENSCAFG00000000463	ERICH5	glutamate rich 5 [Source:HGNC Symbol;Acc:HGNC:26823]	0.0007757	0.008542	-1.053
ENSCAFG00000018540	MYO1F	myosin IF [Source:HGNC Symbol;Acc:HGNC:7600]	0.0009062	0.009658	-1.053
ENSCAFG00000004392	DMPK	dystrophia myotonica protein kinase [Source:HGNC Symbol;Acc:HGNC:2933]	6.368e-07	2.043e-05	-1.052
ENSCAFG00000019852	CBFA2T3	CBFA2/RUNX1 translocation partner 3 [Source:HGNC Symbol;Acc:HGNC:1537]	5.455e-05	0.0009584	-1.052
ENSCAFG00000014476	MEOX1	mesenchyme homeobox 1 [Source:HGNC Symbol;Acc:HGNC:7013]	0.0003968	0.00499	-1.052
ENSCAFG00000018636	DENND1C	DENN domain containing 1C [Source:HGNC Symbol;Acc:HGNC:26225]	0.0007283	0.008105	-1.05
ENSCAFG00000011911	COL6A1	collagen type VI alpha 1 chain [Source:HGNC Symbol;Acc:HGNC:2211]	8.403e-10	5.838e-08	-1.049
ENSCAFG00000010167	MX2	Interferon-induced GTP-binding protein Mx2 [Source:UniProtKB/Swiss-Prot;Acc:Q9N0Y2]	0.0009453	0.009995	-1.047
ENSCAFG00000016010	FSCN1	fascin actin-bundling protein 1 [Source:HGNC Symbol;Acc:HGNC:11148]	2.179e-06	6.173e-05	-1.046
ENSCAFG00000001611	IRF5	interferon regulatory factor 5 [Source:HGNC Symbol;Acc:HGNC:6120]	9.274e-05	0.001531	-1.046
ENSCAFG00000009612	IFIT2	interferon induced protein with tetratricopeptide repeats 2 [Source:HGNC Symbol;Acc:HGNC:5409]	0.0001472	0.002201	-1.045
ENSCAFG00000012718	CPXM2	carboxypeptidase X, M14 family member 2 [Source:HGNC Symbol;Acc:HGNC:26977]	7.724e-06	0.0001809	-1.036
ENSCAFG00000009448	SLC10A6	solute carrier family 10 member 6 [Source:HGNC Symbol;Acc:HGNC:30603]	3.105e-06	8.397e-05	-1.033
ENSCAFG00000018020	COL4A5	collagen type IV alpha 5 chain [Source:HGNC Symbol;Acc:HGNC:2207]	9.059e-10	6.06e-08	-1.03
ENSCAFG00000018590	VAV1	vav guanine nucleotide exchange factor 1 [Source:HGNC Symbol;Acc:HGNC:12657]	0.0001433	0.002153	-1.03
ENSCAFG00000019270	PLXNB3	plexin B3 [Source:HGNC Symbol;Acc:HGNC:9105]	0.0004394	0.005439	-1.029
ENSCAFG00000013039	ZNF365	zinc finger protein 365 [Source:HGNC Symbol;Acc:HGNC:18194]	3.819e-06	9.943e-05	-1.027
ENSCAFG00000002403	CCDC180	coiled-coil domain containing 180 [Source:HGNC Symbol;Acc:HGNC:29303]	9.853e-09	4.958e-07	-1.026
ENSCAFG00000003928	DBP	D-box binding PAR bZIP transcription factor [Source:HGNC Symbol;Acc:HGNC:2697]	6.004e-05	0.00104	-1.021
ENSCAFG00000001221	PACSIN1	protein kinase C and casein kinase substrate in neurons 1 [Source:HGNC Symbol;Acc:HGNC:8570]	6.928e-06	0.000165	-1.014
ENSCAFG00000024187	DPEP2	dipeptidase 2 [Source:HGNC Symbol;Acc:HGNC:23028]	0.0005177	0.006194	-1.014
ENSCAFG00000029052	RAB6B	RAB6B, member RAS oncogene family [Source:HGNC Symbol;Acc:HGNC:14902]	4.784e-05	0.0008583	-1.012
ENSCAFG00000009901	NFASC	neurofascin [Source:HGNC Symbol;Acc:HGNC:29866]	0.0004463	0.005509	-1.011
ENSCAFG00000032206	OGFRL1	opioid growth factor receptor like 1 [Source:HGNC Symbol;Acc:HGNC:21378]	1.55e-09	9.795e-08	-1.009
ENSCAFG00000009003	DDX60	DExD/H-box helicase 60 [Source:HGNC Symbol;Acc:HGNC:25942]	0.0005333	0.006363	-1.006
ENSCAFG00000009462	PRELP	proline and arginine rich end leucine rich repeat protein [Source:HGNC Symbol;Acc:HGNC:9357]	4.252e-10	3.26e-08	-1.001
ENSCAFG00000008391	HEY1	hes related family bHLH transcription factor with YRPW motif 1 [Source:HGNC Symbol;Acc:HGNC:4880]	2.862e-05	0.0005487	-1.001
ENSCAFG00000019919	IRF8	interferon regulatory factor 8 [Source:HGNC Symbol;Acc:HGNC:5358]	3.839e-08	1.642e-06	-0.9994
ENSCAFG00000007870	DCLK2	doublecortin like kinase 2 [Source:HGNC Symbol;Acc:HGNC:19002]	1.244e-11	1.463e-09	-0.9987
ENSCAFG00000014221	ARHGAP20	Rho GTPase activating protein 20 [Source:HGNC Symbol;Acc:HGNC:18357]	7.519e-07	2.358e-05	-0.9981
ENSCAFG00000019927	LAMC3	laminin subunit gamma 3 [Source:HGNC Symbol;Acc:HGNC:6494]	3.542e-09	2.043e-07	-0.9972
ENSCAFG00000008861	CPE	carboxypeptidase E [Source:HGNC Symbol;Acc:HGNC:2303]	0.0004017	0.005026	-0.9967
ENSCAFG00000031675	COL8A1	collagen type VIII alpha 1 chain [Source:HGNC Symbol;Acc:HGNC:2215]	0.0003906	0.004922	-0.9942
ENSCAFG00000007985	PLCE1	phospholipase C epsilon 1 [Source:HGNC Symbol;Acc:HGNC:17175]	4.552e-05	0.0008225	-0.9902
ENSCAFG00000006424	GXYLT2	glucoside xylosyltransferase 2 [Source:HGNC Symbol;Acc:HGNC:33383]	4.116e-09	2.319e-07	-0.9898
ENSCAFG00000002997	COL9A2	collagen alpha-2(IX) chain precursor [Source:RefSeq peptide;Acc:NP_001184099]	0.0002381	0.003305	-0.989
ENSCAFG00000015381	CCND2	cyclin D2 [Source:HGNC Symbol;Acc:HGNC:1583]	8.251e-06	0.0001922	-0.9888
ENSCAFG00000029121	FAM78A	family with sequence similarity 78 member A [Source:HGNC Symbol;Acc:HGNC:25465]	0.0007066	0.007933	-0.9841
ENSCAFG00000031210	OAF	out at first homolog [Source:HGNC Symbol;Acc:HGNC:28752]	6.3e-08	2.553e-06	-0.9811
ENSCAFG00000003624	INPP4B	inositol polyphosphate-4-phosphatase type II B [Source:HGNC Symbol;Acc:HGNC:6075]	0.0001047	0.001664	-0.9808
ENSCAFG00000016823			1.141e-05	0.0002508	-0.9806
ENSCAFG00000017469	CALML4	calmodulin like 4 [Source:HGNC Symbol;Acc:HGNC:18445]	1.658e-06	4.836e-05	-0.9792
ENSCAFG00000000107	ALPK2	alpha kinase 2 [Source:HGNC Symbol;Acc:HGNC:20565]	4.492e-05	0.0008153	-0.9772
ENSCAFG00000000804	FBLN1	fibulin 1 [Source:HGNC Symbol;Acc:HGNC:3600]	6.119e-05	0.001059	-0.973
ENSCAFG00000009232	AMIGO2	adhesion molecule with Ig like domain 2 [Source:HGNC Symbol;Acc:HGNC:24073]	0.0004255	0.005287	-0.97
ENSCAFG00000031808			1.644e-07	6.029e-06	-0.9699
ENSCAFG00000016504	IL27RA	interleukin 27 receptor subunit alpha [Source:HGNC Symbol;Acc:HGNC:17290]	6.878e-07	2.201e-05	-0.9691
ENSCAFG00000018564	GRIA3	glutamate ionotropic receptor AMPA type subunit 3 [Source:HGNC Symbol;Acc:HGNC:4573]	0.0001436	0.002155	-0.968
ENSCAFG00000016746	FAM155B	family with sequence similarity 155 member B [Source:HGNC Symbol;Acc:HGNC:30701]	0.0001447	0.002169	-0.9642
ENSCAFG00000013288	ADAMTSL3	ADAMTS like 3 [Source:HGNC Symbol;Acc:HGNC:14633]	0.000114	0.001789	-0.9618
ENSCAFG00000012883	ARHGDIB	Rho GDP dissociation inhibitor beta [Source:HGNC Symbol;Acc:HGNC:679]	9.389e-05	0.001541	-0.9613
ENSCAFG00000015457	TSPAN11	tetraspanin 11 [Source:HGNC Symbol;Acc:HGNC:30795]	3.846e-10	3.004e-08	-0.9606
ENSCAFG00000015699	STAMBPL1	STAM binding protein like 1 [Source:HGNC Symbol;Acc:HGNC:24105]	4.193e-07	1.406e-05	-0.9594
ENSCAFG00000029700	LPAR6	lysophosphatidic acid receptor 6 [Source:HGNC Symbol;Acc:HGNC:15520]	0.0007067	0.007933	-0.9584
ENSCAFG00000007304	IGF1	Insulin-like growth factor I [Source:UniProtKB/Swiss-Prot;Acc:P33712]	0.0002607	0.003563	-0.954
ENSCAFG00000011745	SORL1	sortilin related receptor 1 [Source:HGNC Symbol;Acc:HGNC:11185]	9.495e-06	0.0002187	-0.9536
ENSCAFG00000015493	NLRP1	NLR family pyrin domain containing 1 [Source:HGNC Symbol;Acc:HGNC:14374]	0.0001815	0.002612	-0.9524
ENSCAFG00000006607	DPYSL3	dihydropyrimidinase like 3 [Source:HGNC Symbol;Acc:HGNC:3015]	7.723e-16	1.868e-13	-0.9505
ENSCAFG00000009311			0.0006229	0.007213	-0.949
ENSCAFG00000004706	CDNF	cerebral dopamine neurotrophic factor [Source:HGNC Symbol;Acc:HGNC:24913]	0.0004496	0.005538	-0.9451
ENSCAFG00000011247	LAPTM5	lysosomal protein transmembrane 5 [Source:HGNC Symbol;Acc:HGNC:29612]	0.0005277	0.006308	-0.9447
ENSCAFG00000000848	DLA-DMA	major histocompatibility complex, class II, DM alpha [Source:HGNC Symbol;Acc:HGNC:4934]	0.0001376	0.002085	-0.9443
ENSCAFG00000013739	TET1	tet methylcytosine dioxygenase 1 [Source:HGNC Symbol;Acc:HGNC:29484]	6.346e-06	0.0001526	-0.9429
ENSCAFG00000002498	HDAC9	histone deacetylase 9 [Source:HGNC Symbol;Acc:HGNC:14065]	3.069e-09	1.803e-07	-0.9384
ENSCAFG00000003393	MDFIC	MyoD family inhibitor domain containing [Source:HGNC Symbol;Acc:HGNC:28870]	4.131e-08	1.755e-06	-0.9375
ENSCAFG00000015157	TNIK	TRAF2 and NCK interacting kinase [Source:HGNC Symbol;Acc:HGNC:30765]	1.617e-08	7.615e-07	-0.9373
ENSCAFG00000000865	ENPP2	ectonucleotide pyrophosphatase/phosphodiesterase 2 [Source:HGNC Symbol;Acc:HGNC:3357]	7.308e-12	9.099e-10	-0.9309
ENSCAFG00000025115			0.0002751	0.003693	-0.9294
ENSCAFG00000018641			1.044e-05	0.0002353	-0.9289
ENSCAFG00000012800	SCML2	sex comb on midleg like 2 (Drosophila) [Source:HGNC Symbol;Acc:HGNC:10581]	0.0001332	0.002029	-0.9282
ENSCAFG00000008999	PROS1	protein S (alpha) [Source:HGNC Symbol;Acc:HGNC:9456]	0.0008544	0.009223	-0.9276
ENSCAFG00000018625	C3	complement C3 [Source:HGNC Symbol;Acc:HGNC:1318]	1.264e-05	0.0002736	-0.9232
ENSCAFG00000013490	FAM129A	family with sequence similarity 129 member A [Source:HGNC Symbol;Acc:HGNC:16784]	4.831e-10	3.617e-08	-0.9226
ENSCAFG00000001545	TTC39B	tetratricopeptide repeat domain 39B [Source:HGNC Symbol;Acc:HGNC:23704]	3.772e-05	0.0006955	-0.9219
ENSCAFG00000012304	PPP2R5A	protein phosphatase 2 regulatory subunit B'alpha [Source:HGNC Symbol;Acc:HGNC:9309]	1.219e-09	7.985e-08	-0.9215
ENSCAFG00000012716	ARHGAP30	Rho GTPase activating protein 30 [Source:HGNC Symbol;Acc:HGNC:27414]	0.000358	0.00458	-0.9167
ENSCAFG00000020425	CDH11	cadherin 11 [Source:HGNC Symbol;Acc:HGNC:1750]	0.0004629	0.005641	-0.9163
ENSCAFG00000009818	NOD2	nucleotide binding oligomerization domain containing 2 [Source:HGNC Symbol;Acc:HGNC:5331]	1.511e-05	0.0003205	-0.9138
ENSCAFG00000014609	FERMT3	fermitin family member 3 [Source:HGNC Symbol;Acc:HGNC:23151]	6.152e-05	0.001063	-0.9135
ENSCAFG00000018180	ANKRD29	ankyrin repeat domain 29 [Source:HGNC Symbol;Acc:HGNC:27110]	2.449e-08	1.116e-06	-0.9134
ENSCAFG00000011876	HSPA12A	heat shock protein family A (Hsp70) member 12A [Source:HGNC Symbol;Acc:HGNC:19022]	1.444e-05	0.0003078	-0.9091
ENSCAFG00000017144	VASH1	vasohibin 1 [Source:HGNC Symbol;Acc:HGNC:19964]	9.685e-06	0.0002214	-0.9078
ENSCAFG00000019989	PLCG2	phospholipase C gamma 2 [Source:HGNC Symbol;Acc:HGNC:9066]	9.02e-07	2.794e-05	-0.9054
ENSCAFG00000020200	GBP6	guanylate binding protein family member 6 [Source:HGNC Symbol;Acc:HGNC:25395]	0.0001481	0.002204	-0.9026
ENSCAFG00000002939	SLC4A4	solute carrier family 4 member 4 [Source:HGNC Symbol;Acc:HGNC:11030]	2.932e-11	3.206e-09	-0.9006
ENSCAFG00000001108	LRRC6	leucine rich repeat containing 6 [Source:HGNC Symbol;Acc:HGNC:16725]	0.0006058	0.007074	-0.8999
ENSCAFG00000004369	NOX4	NADPH oxidase 4 [Source:HGNC Symbol;Acc:HGNC:7891]	4.726e-05	0.0008503	-0.8998
ENSCAFG00000007539	ADM	adrenomedullin [Source:HGNC Symbol;Acc:HGNC:259]	4.541e-06	0.0001151	-0.8966
ENSCAFG00000013819	FMNL1	formin like 1 [Source:HGNC Symbol;Acc:HGNC:1212]	9.886e-05	0.001596	-0.8965
ENSCAFG00000000426	LYZ	lysozyme precursor [Source:RefSeq peptide;Acc:NP_001287805]	1.752e-06	5.078e-05	-0.8953
ENSCAFG00000017110	CORO1A	coronin 1A [Source:HGNC Symbol;Acc:HGNC:2252]	0.0004898	0.005939	-0.8937
ENSCAFG00000007620	PREX2	phosphatidylinositol-3,4,5-trisphosphate dependent Rac exchange factor 2 [Source:HGNC Symbol;Acc:HGNC:22950]	1.218e-08	5.892e-07	-0.892
ENSCAFG00000016881	ITGAM	integrin subunit alpha M [Source:HGNC Symbol;Acc:HGNC:6149]	3.298e-05	0.0006165	-0.8917
ENSCAFG00000009168	arsb	arylsulfatase B [Source:HGNC Symbol;Acc:HGNC:714]	4.229e-07	1.411e-05	-0.8865
ENSCAFG00000031609			0.0006389	0.007346	-0.8818
ENSCAFG00000006188	ADGRA2	adhesion G protein-coupled receptor A2 [Source:HGNC Symbol;Acc:HGNC:17849]	0.0007424	0.008248	-0.8814
ENSCAFG00000014232	ARVCF	armadillo repeat gene deleted in velocardiofacial syndrome [Source:HGNC Symbol;Acc:HGNC:728]	0.0006363	0.007336	-0.8782
ENSCAFG00000007681	MFAP3L	microfibrillar associated protein 3 like [Source:HGNC Symbol;Acc:HGNC:29083]	3.299e-05	0.0006165	-0.8769
ENSCAFG00000019422	TNFRSF14	tumor necrosis factor receptor superfamily member 14 precursor [Source:RefSeq peptide;Acc:NP_001271383]	0.0003898	0.004917	-0.8738
ENSCAFG00000011234	SDC3	syndecan 3 [Source:HGNC Symbol;Acc:HGNC:10660]	4.241e-07	1.411e-05	-0.8729
ENSCAFG00000015383	TNFSF10	tumor necrosis factor superfamily member 10 [Source:HGNC Symbol;Acc:HGNC:11925]	1.091e-09	7.224e-08	-0.8721
ENSCAFG00000029757	MMD	monocyte to macrophage differentiation associated [Source:HGNC Symbol;Acc:HGNC:7153]	0.0003306	0.004286	-0.8719
ENSCAFG00000014796	GULP1	GULP, engulfment adaptor PTB domain containing 1 [Source:HGNC Symbol;Acc:HGNC:18649]	2.258e-10	1.868e-08	-0.8709
ENSCAFG00000000858	UNC93A	unc-93 homolog A (C. elegans) [Source:HGNC Symbol;Acc:HGNC:12570]	0.0002135	0.003001	-0.8707
ENSCAFG00000008409	VEGFC	vascular endothelial growth factor C [Source:HGNC Symbol;Acc:HGNC:12682]	0.0001135	0.001784	-0.8702
ENSCAFG00000017676	SETBP1	SET binding protein 1 [Source:HGNC Symbol;Acc:HGNC:15573]	1.142e-10	1.019e-08	-0.8701
ENSCAFG00000011139	ARSD	arylsulfatase D [Source:HGNC Symbol;Acc:HGNC:717]	9.528e-06	0.0002191	-0.8681
ENSCAFG00000005051	SCN5A	sodium voltage-gated channel alpha subunit 5 [Source:HGNC Symbol;Acc:HGNC:10593]	1.547e-07	5.723e-06	-0.868
ENSCAFG00000012206	ACKR3	Atypical chemokine receptor 3 [Source:UniProtKB/Swiss-Prot;Acc:P11613]	2.849e-06	7.79e-05	-0.8653
ENSCAFG00000019329	TNFRSF18	TNF receptor superfamily member 18 [Source:HGNC Symbol;Acc:HGNC:11914]	3.296e-05	0.0006165	-0.8587
ENSCAFG00000010769	MANBA	mannosidase beta [Source:HGNC Symbol;Acc:HGNC:6831]	2.848e-09	1.681e-07	-0.8564
ENSCAFG00000002416	TDRD7	tudor domain containing 7 [Source:HGNC Symbol;Acc:HGNC:30831]	2.203e-09	1.332e-07	-0.8545
ENSCAFG00000005337	CSGALNACT1	chondroitin sulfate N-acetylgalactosaminyltransferase 1 [Source:HGNC Symbol;Acc:HGNC:24290]	6.84e-05	0.001167	-0.8533
ENSCAFG00000017357	ADAM19	ADAM metallopeptidase domain 19 [Source:HGNC Symbol;Acc:HGNC:197]	6.533e-05	0.001119	-0.849
ENSCAFG00000005856	PLCB1	phospholipase C beta 1 [Source:HGNC Symbol;Acc:HGNC:15917]	2.891e-05	0.0005525	-0.8489
ENSCAFG00000012860	RAPH1	Ras association (RalGDS/AF-6) and pleckstrin homology domains 1 [Source:HGNC Symbol;Acc:HGNC:14436]	9.961e-11	9.144e-09	-0.8435
ENSCAFG00000004768	STAC	SH3 and cysteine rich domain [Source:HGNC Symbol;Acc:HGNC:11353]	1.384e-05	0.0002971	-0.8423
ENSCAFG00000012694	ANK3	ankyrin 3 [Source:HGNC Symbol;Acc:HGNC:494]	3.01e-05	0.00057	-0.8357
ENSCAFG00000002046	GNG11	G protein subunit gamma 11 [Source:HGNC Symbol;Acc:HGNC:4403]	3.043e-05	0.0005745	-0.8341
ENSCAFG00000013852	MATN2	matrilin 2 [Source:HGNC Symbol;Acc:HGNC:6908]	1.552e-05	0.0003264	-0.8308
ENSCAFG00000001506	CYTH4	cytohesin 4 [Source:HGNC Symbol;Acc:HGNC:9505]	2.343e-05	0.0004637	-0.8297
ENSCAFG00000002731	RAPGEF5	Rap guanine nucleotide exchange factor 5 [Source:HGNC Symbol;Acc:HGNC:16862]	9.597e-05	0.001567	-0.8274
ENSCAFG00000001350	GOLM1	golgi membrane protein 1 [Source:HGNC Symbol;Acc:HGNC:15451]	4.891e-06	0.0001218	-0.8258
ENSCAFG00000016192	SDK1	sidekick cell adhesion molecule 1 [Source:HGNC Symbol;Acc:HGNC:19307]	0.0001487	0.002211	-0.8221
ENSCAFG00000003962	FAT4	FAT atypical cadherin 4 [Source:HGNC Symbol;Acc:HGNC:23109]	3.985e-05	0.0007316	-0.82
ENSCAFG00000016138	FBLIM1	filamin binding LIM protein 1 [Source:HGNC Symbol;Acc:HGNC:24686]	0.0003258	0.004242	-0.8171
ENSCAFG00000016828	COPZ2	coatomer protein complex subunit zeta 2 [Source:HGNC Symbol;Acc:HGNC:19356]	8.455e-09	4.376e-07	-0.8158
ENSCAFG00000019602	PLEKHG5	pleckstrin homology and RhoGEF domain containing G5 [Source:HGNC Symbol;Acc:HGNC:29105]	4.148e-06	0.0001063	-0.8153
ENSCAFG00000008617	GLRB	glycine receptor beta [Source:HGNC Symbol;Acc:HGNC:4329]	1.609e-09	1.007e-07	-0.8137
ENSCAFG00000000889			3.481e-06	9.235e-05	-0.8132
ENSCAFG00000002028	VLDLR	very low density lipoprotein receptor [Source:HGNC Symbol;Acc:HGNC:12698]	0.000572	0.006767	-0.8094
ENSCAFG00000011659	ATP9A	ATPase phospholipid transporting 9A (putative) [Source:HGNC Symbol;Acc:HGNC:13540]	2.628e-08	1.193e-06	-0.8091
ENSCAFG00000002330	IGFBP7	insulin like growth factor binding protein 7 [Source:HGNC Symbol;Acc:HGNC:5476]	4.028e-06	0.0001036	-0.8091
ENSCAFG00000005862	PLCL2	phospholipase C like 2 [Source:HGNC Symbol;Acc:HGNC:9064]	4.673e-05	0.0008419	-0.8089
ENSCAFG00000000199	LVRN	laeverin [Source:HGNC Symbol;Acc:HGNC:26904]	6.205e-10	4.459e-08	-0.8084
ENSCAFG00000010832	TC2N	tandem C2 domains, nuclear [Source:HGNC Symbol;Acc:HGNC:19859]	2.937e-05	0.0005579	-0.8084
ENSCAFG00000012764	CLCN2	chloride voltage-gated channel 2 [Source:HGNC Symbol;Acc:HGNC:2020]	2.806e-05	0.0005388	-0.8074
ENSCAFG00000002307	ASPN	asporin [Source:HGNC Symbol;Acc:HGNC:14872]	0.000116	0.001816	-0.8069
ENSCAFG00000003399	TES	testin [Source:RefSeq peptide;Acc:NP_001162159]	2.287e-06	6.407e-05	-0.8059
ENSCAFG00000000272	ARFGEF3	ARFGEF family member 3 [Source:HGNC Symbol;Acc:HGNC:21213]	0.0006391	0.007346	-0.8047
ENSCAFG00000008408	TPD52	tumor protein D52 [Source:HGNC Symbol;Acc:HGNC:12005]	5.684e-06	0.0001391	-0.8038
ENSCAFG00000009609	TMEM117	transmembrane protein 117 [Source:HGNC Symbol;Acc:HGNC:25308]	5.561e-05	0.0009741	-0.8031
ENSCAFG00000019003	CARHSP1	calcium regulated heat stable protein 1 [Source:HGNC Symbol;Acc:HGNC:17150]	0.0008975	0.009582	-0.8027
ENSCAFG00000018639	PTPRM	protein tyrosine phosphatase, receptor type M [Source:HGNC Symbol;Acc:HGNC:9675]	1.617e-06	4.73e-05	-0.8007
ENSCAFG00000018982	MYO5B	myosin VB [Source:HGNC Symbol;Acc:HGNC:7603]	6.908e-10	4.936e-08	-0.7996
ENSCAFG00000007592	TSHZ3	teashirt zinc finger homeobox 3 [Source:HGNC Symbol;Acc:HGNC:30700]	0.0001953	0.002788	-0.7958
ENSCAFG00000002631			1.067e-05	0.0002384	-0.7938
ENSCAFG00000012489	CASTOR1	cytosolic arginine sensor for mTORC1 subunit 1 [Source:HGNC Symbol;Acc:HGNC:34423]	9.314e-05	0.001532	-0.7912
ENSCAFG00000013904	BCL6	B-cell CLL/lymphoma 6 [Source:HGNC Symbol;Acc:HGNC:1001]	1.445e-06	4.305e-05	-0.7911
ENSCAFG00000020133	BCAR3	breast cancer anti-estrogen resistance 3 [Source:HGNC Symbol;Acc:HGNC:973]	9.374e-09	4.812e-07	-0.7901
ENSCAFG00000011513	ABLIM1	actin binding LIM protein 1 [Source:HGNC Symbol;Acc:HGNC:78]	8.815e-08	3.401e-06	-0.788
ENSCAFG00000013933	Nox2	cytochrome b-245 beta chain [Source:HGNC Symbol;Acc:HGNC:2578]	0.000392	0.004935	-0.7859
ENSCAFG00000008159	PLSCR4	phospholipid scramblase 4 [Source:HGNC Symbol;Acc:HGNC:16497]	0.0001	0.00161	-0.783
ENSCAFG00000011219	ADRB1	adrenoceptor beta 1 [Source:HGNC Symbol;Acc:HGNC:285]	0.0004626	0.005641	-0.7809
ENSCAFG00000010948	PREX1	phosphatidylinositol-3,4,5-trisphosphate dependent Rac exchange factor 1 [Source:HGNC Symbol;Acc:HGNC:32594]	1.075e-05	0.0002393	-0.7801
ENSCAFG00000006944	SLC7A2	solute carrier family 7 member 2 [Source:HGNC Symbol;Acc:HGNC:11060]	3.596e-06	9.461e-05	-0.7787
ENSCAFG00000013180	DDR2	discoidin domain receptor tyrosine kinase 2 [Source:HGNC Symbol;Acc:HGNC:2731]	0.0001183	0.001846	-0.7787
ENSCAFG00000008527	GUCY1A3	guanylate cyclase 1 soluble subunit alpha [Source:HGNC Symbol;Acc:HGNC:4685]	0.0001404	0.002119	-0.7759
ENSCAFG00000009537	SPARCL1	SPARC like 1 [Source:HGNC Symbol;Acc:HGNC:11220]	2.551e-05	0.000499	-0.7757
ENSCAFG00000010077	LSP1	lymphocyte-specific protein 1 [Source:HGNC Symbol;Acc:HGNC:6707]	1.26e-06	3.808e-05	-0.7755
ENSCAFG00000013057	MAP3K15	mitogen-activated protein kinase kinase kinase 15 [Source:HGNC Symbol;Acc:HGNC:31689]	4.759e-06	0.0001197	-0.775
ENSCAFG00000011559	HCLS1	hematopoietic cell-specific Lyn substrate 1 [Source:HGNC Symbol;Acc:HGNC:4844]	0.0002513	0.003458	-0.7745
ENSCAFG00000020406	ERICH3	glutamate rich 3 [Source:HGNC Symbol;Acc:HGNC:25346]	0.000281	0.003757	-0.774
ENSCAFG00000009480			6.643e-05	0.001137	-0.7697
ENSCAFG00000018583	PDE4B	phosphodiesterase 4B [Source:HGNC Symbol;Acc:HGNC:8781]	0.0001744	0.002522	-0.7611
ENSCAFG00000018219	CSF1R	colony stimulating factor 1 receptor [Source:HGNC Symbol;Acc:HGNC:2433]	0.0001982	0.002823	-0.7587
ENSCAFG00000009910	PEBP1	phosphatidylethanolamine binding protein 1 [Source:HGNC Symbol;Acc:HGNC:8630]	4.716e-06	0.0001189	-0.7566
ENSCAFG00000018214	PDGFRB	platelet derived growth factor receptor beta [Source:HGNC Symbol;Acc:HGNC:8804]	2.272e-14	4.535e-12	-0.7512
ENSCAFG00000014624	IFI35	interferon induced protein 35 [Source:HGNC Symbol;Acc:HGNC:5399]	0.0003837	0.004859	-0.7511
ENSCAFG00000004785	IFT122	intraflagellar transport 122 [Source:HGNC Symbol;Acc:HGNC:13556]	6.313e-08	2.553e-06	-0.7497
ENSCAFG00000002494	GALNT12	polypeptide N-acetylgalactosaminyltransferase 12 [Source:HGNC Symbol;Acc:HGNC:19877]	9.579e-06	0.0002198	-0.747
ENSCAFG00000000529	RGS22	regulator of G protein signaling 22 [Source:HGNC Symbol;Acc:HGNC:24499]	9.575e-05	0.001566	-0.7458
ENSCAFG00000020233	LMO4	LIM domain only 4 [Source:HGNC Symbol;Acc:HGNC:6644]	5.533e-10	4.093e-08	-0.7453
ENSCAFG00000010640	SLC2A10	solute carrier family 2 member 10 [Source:HGNC Symbol;Acc:HGNC:13444]	0.0006744	0.007662	-0.7419
ENSCAFG00000018864	GPC3	glypican 3 [Source:HGNC Symbol;Acc:HGNC:4451]	2.965e-06	8.087e-05	-0.7416
ENSCAFG00000014595	PYGL	glycogen phosphorylase, liver form [Source:RefSeq peptide;Acc:NP_001274091]	3.63e-12	4.688e-10	-0.7411
ENSCAFG00000009809	PHACTR1	phosphatase and actin regulator 1 [Source:HGNC Symbol;Acc:HGNC:20990]	8.325e-05	0.001402	-0.7381
ENSCAFG00000001793	BTBD11	BTB domain containing 11 [Source:HGNC Symbol;Acc:HGNC:23844]	0.000185	0.002653	-0.737
ENSCAFG00000003406	MET	MET proto-oncogene, receptor tyrosine kinase [Source:HGNC Symbol;Acc:HGNC:7029]	1.194e-08	5.82e-07	-0.7348
ENSCAFG00000011399	RASSF8	Ras association domain family member 8 [Source:HGNC Symbol;Acc:HGNC:13232]	7.368e-06	0.0001742	-0.7341
ENSCAFG00000005542			0.0004002	0.005018	-0.7337
ENSCAFG00000030589	HYKK	hydroxylysine kinase [Source:HGNC Symbol;Acc:HGNC:34403]	6.065e-06	0.0001467	-0.7308
ENSCAFG00000007076	RET	ret proto-oncogene [Source:HGNC Symbol;Acc:HGNC:9967]	0.000311	0.004092	-0.7302
ENSCAFG00000023837	PTGFRN	prostaglandin F2 receptor inhibitor [Source:HGNC Symbol;Acc:HGNC:9601]	9.251e-05	0.001529	-0.7286
ENSCAFG00000010696	ADD3	adducin 3 [Source:HGNC Symbol;Acc:HGNC:245]	4.991e-11	5.062e-09	-0.728
ENSCAFG00000005221	ANKRD16	ankyrin repeat domain 16 [Source:HGNC Symbol;Acc:HGNC:23471]	9.07e-08	3.479e-06	-0.7247
ENSCAFG00000019666	PER3	period circadian clock 3 [Source:HGNC Symbol;Acc:HGNC:8847]	3.448e-08	1.495e-06	-0.7243
ENSCAFG00000006024	SH3BP5	SH3 domain binding protein 5 [Source:HGNC Symbol;Acc:HGNC:10827]	7.198e-08	2.838e-06	-0.7242
ENSCAFG00000005675	RNF213	ring finger protein 213 [Source:HGNC Symbol;Acc:HGNC:14539]	6.834e-08	2.711e-06	-0.7232
ENSCAFG00000000824	P4HA2	prolyl 4-hydroxylase subunit alpha 2 [Source:HGNC Symbol;Acc:HGNC:8547]	1.635e-05	0.0003399	-0.7213
ENSCAFG00000002927	CCDC85A	coiled-coil domain containing 85A [Source:HGNC Symbol;Acc:HGNC:29400]	0.0007853	0.00864	-0.7211
ENSCAFG00000012298	FES	FES proto-oncogene, tyrosine kinase [Source:HGNC Symbol;Acc:HGNC:3657]	1.451e-05	0.0003088	-0.7207
ENSCAFG00000025580	FRY	FRY microtubule binding protein [Source:HGNC Symbol;Acc:HGNC:20367]	0.0001361	0.002065	-0.7204
ENSCAFG00000011744	LAMB2	laminin subunit beta 2 [Source:HGNC Symbol;Acc:HGNC:6487]	3.601e-07	1.231e-05	-0.7196
ENSCAFG00000008302	MEF2C	myocyte enhancer factor 2C [Source:HGNC Symbol;Acc:HGNC:6996]	0.0008501	0.009184	-0.7188
ENSCAFG00000031640	GNG2	G protein subunit gamma 2 [Source:HGNC Symbol;Acc:HGNC:4404]	0.0004986	0.006018	-0.7181
ENSCAFG00000005810	KAT2B	lysine acetyltransferase 2B [Source:HGNC Symbol;Acc:HGNC:8638]	6.071e-10	4.388e-08	-0.7178
ENSCAFG00000004776	TRANK1	tetratricopeptide repeat and ankyrin repeat containing 1 [Source:HGNC Symbol;Acc:HGNC:29011]	3.179e-05	0.0005976	-0.7147
ENSCAFG00000006022	EFNB2	ephrin B2 [Source:HGNC Symbol;Acc:HGNC:3227]	0.0004487	0.005532	-0.7134
ENSCAFG00000018207	CABLES1	Cdk5 and Abl enzyme substrate 1 [Source:HGNC Symbol;Acc:HGNC:25097]	0.0007084	0.007939	-0.7131
ENSCAFG00000017778	GPRASP2	G protein-coupled receptor associated sorting protein 2 [Source:HGNC Symbol;Acc:HGNC:25169]	0.0008359	0.009047	-0.7121
ENSCAFG00000003119	WDPCP	WD repeat containing planar cell polarity effector [Source:HGNC Symbol;Acc:HGNC:28027]	3.345e-06	8.95e-05	-0.7085
ENSCAFG00000008028	SLC9A9	solute carrier family 9 member A9 [Source:HGNC Symbol;Acc:HGNC:20653]	2.969e-05	0.0005631	-0.7083
ENSCAFG00000013274	DUSP16	dual specificity phosphatase 16 [Source:HGNC Symbol;Acc:HGNC:17909]	1.148e-05	0.0002514	-0.7075
ENSCAFG00000018608	C7	complement C7 [Source:HGNC Symbol;Acc:HGNC:1346]	0.0001015	0.001628	-0.7004
ENSCAFG00000003307	DOCK4	dedicator of cytokinesis 4 [Source:HGNC Symbol;Acc:HGNC:19192]	9.425e-07	2.891e-05	-0.699
ENSCAFG00000014104	PCBD1	pterin-4 alpha-carbinolamine dehydratase 1 [Source:HGNC Symbol;Acc:HGNC:8646]	8.874e-07	2.755e-05	-0.6972
ENSCAFG00000015721	LIPA	lipase A, lysosomal acid type [Source:HGNC Symbol;Acc:HGNC:6617]	4.793e-05	0.0008586	-0.6971
ENSCAFG00000009605	PPM1K	protein phosphatase, Mg2+/Mn2+ dependent 1K [Source:HGNC Symbol;Acc:HGNC:25415]	5.806e-06	0.0001415	-0.6968
ENSCAFG00000004307	NAALAD2	N-acetylated alpha-linked acidic dipeptidase 2 [Source:HGNC Symbol;Acc:HGNC:14526]	0.000148	0.002204	-0.6947
ENSCAFG00000007060	SDR16C5	short chain dehydrogenase/reductase family 16C member 5 [Source:HGNC Symbol;Acc:HGNC:30311]	0.0001825	0.002621	-0.6931
ENSCAFG00000014237	L2HGDH	L-2-hydroxyglutarate dehydrogenase [Source:HGNC Symbol;Acc:HGNC:20499]	0.000274	0.00369	-0.6931
ENSCAFG00000011953	PARP15	poly(ADP-ribose) polymerase family member 15 [Source:HGNC Symbol;Acc:HGNC:26876]	0.0008259	0.008954	-0.6922
ENSCAFG00000017801	MOCOS	molybdenum cofactor sulfurase [Source:HGNC Symbol;Acc:HGNC:18234]	0.0002961	0.003932	-0.6912
ENSCAFG00000007092	SCUBE2	signal peptide, CUB domain and EGF like domain containing 2 [Source:HGNC Symbol;Acc:HGNC:30425]	0.0006192	0.00719	-0.6862
ENSCAFG00000011438	SCN9A	sodium voltage-gated channel alpha subunit 9 [Source:HGNC Symbol;Acc:HGNC:10597]	9.791e-05	0.001587	-0.6828
ENSCAFG00000008918	EBF2	early B-cell factor 2 [Source:HGNC Symbol;Acc:HGNC:19090]	5.438e-06	0.0001336	-0.6815
ENSCAFG00000012460	SMYD2	SET and MYND domain containing 2 [Source:HGNC Symbol;Acc:HGNC:20982]	1.033e-07	3.923e-06	-0.681
ENSCAFG00000023463	ITPR1	inositol 1,4,5-trisphosphate receptor type 1 [Source:HGNC Symbol;Acc:HGNC:6180]	2.761e-08	1.24e-06	-0.6792
ENSCAFG00000006019	FREM2	FRAS1 related extracellular matrix protein 2 [Source:HGNC Symbol;Acc:HGNC:25396]	8.538e-05	0.001432	-0.6786
ENSCAFG00000016107	NOTCH3	notch 3 [Source:HGNC Symbol;Acc:HGNC:7883]	0.0006332	0.007312	-0.677
ENSCAFG00000014960	ATP8B4	ATPase phospholipid transporting 8B4 (putative) [Source:HGNC Symbol;Acc:HGNC:13536]	9.68e-05	0.001573	-0.6765
ENSCAFG00000002413	DST	dystonin [Source:HGNC Symbol;Acc:HGNC:1090]	1.22e-10	1.065e-08	-0.6758
ENSCAFG00000007813	NR3C2	nuclear receptor subfamily 3 group C member 2 [Source:HGNC Symbol;Acc:HGNC:7979]	0.0001037	0.001654	-0.6721
ENSCAFG00000007593	PAM	peptidylglycine alpha-amidating monooxygenase [Source:HGNC Symbol;Acc:HGNC:8596]	1.418e-06	4.236e-05	-0.671
ENSCAFG00000012776	B4GAT1	beta-1,4-glucuronyltransferase 1 [Source:HGNC Symbol;Acc:HGNC:15685]	1.074e-05	0.0002393	-0.6696
ENSCAFG00000008624	STBD1	starch binding domain 1 [Source:HGNC Symbol;Acc:HGNC:24854]	2.102e-07	7.551e-06	-0.669
ENSCAFG00000001095	TEF	TEF, PAR bZIP transcription factor [Source:HGNC Symbol;Acc:HGNC:11722]	7.515e-05	0.001275	-0.6682
ENSCAFG00000006723	SYT9	synaptotagmin 9 [Source:HGNC Symbol;Acc:HGNC:19265]	1.022e-05	0.0002313	-0.6644
ENSCAFG00000009427	PTPN13	protein tyrosine phosphatase, non-receptor type 13 [Source:HGNC Symbol;Acc:HGNC:9646]	4.473e-06	0.0001137	-0.6627
ENSCAFG00000013807	TMEM47	Transmembrane protein 47 [Source:UniProtKB/Swiss-Prot;Acc:Q9XSV3]	2.987e-06	8.132e-05	-0.6621
ENSCAFG00000030240	DUSP4	dual specificity phosphatase 4 [Source:HGNC Symbol;Acc:HGNC:3070]	0.0007624	0.008418	-0.6621
ENSCAFG00000007402	FAM149A	family with sequence similarity 149 member A [Source:HGNC Symbol;Acc:HGNC:24527]	2.804e-06	7.7e-05	-0.6544
ENSCAFG00000024988			0.0001492	0.002215	-0.6535
ENSCAFG00000018117	CHRDL1	chordin like 1 [Source:HGNC Symbol;Acc:HGNC:29861]	5.596e-07	1.819e-05	-0.6517
ENSCAFG00000007200	SLC20A1	solute carrier family 20 member 1 [Source:HGNC Symbol;Acc:HGNC:10946]	0.0006624	0.007559	-0.6516
ENSCAFG00000000016	MBP	myelin basic protein [Source:HGNC Symbol;Acc:HGNC:6925]	0.0006376	0.007343	-0.6509
ENSCAFG00000013140	MAP3K20	mitogen-activated protein kinase kinase kinase 20 [Source:HGNC Symbol;Acc:HGNC:17797]	3.961e-05	0.0007282	-0.6494
ENSCAFG00000011665	SIPA1L2	signal induced proliferation associated 1 like 2 [Source:HGNC Symbol;Acc:HGNC:23800]	7.51e-06	0.0001764	-0.6438
ENSCAFG00000002007	SAMD9L	sterile alpha motif domain containing 9 like [Source:HGNC Symbol;Acc:HGNC:1349]	1.543e-06	4.535e-05	-0.6418
ENSCAFG00000006576	WDFY4	WDFY family member 4 [Source:HGNC Symbol;Acc:HGNC:29323]	9.702e-06	0.0002214	-0.6406
ENSCAFG00000030889	ZBTB47	zinc finger and BTB domain containing 47 [Source:HGNC Symbol;Acc:HGNC:26955]	1.091e-05	0.0002421	-0.6396
ENSCAFG00000005374	ZNF662	zinc finger protein 662 [Source:HGNC Symbol;Acc:HGNC:31930]	0.0001824	0.002621	-0.6386
ENSCAFG00000002078			0.0001432	0.002153	-0.6336
ENSCAFG00000011808	TSHZ2	teashirt zinc finger homeobox 2 [Source:HGNC Symbol;Acc:HGNC:13010]	1.732e-05	0.0003564	-0.6317
ENSCAFG00000020432	WLS	wntless Wnt ligand secretion mediator [Source:HGNC Symbol;Acc:HGNC:30238]	1.116e-05	0.0002466	-0.6308
ENSCAFG00000000022	ZNF407	zinc finger protein 407 [Source:HGNC Symbol;Acc:HGNC:19904]	2.792e-05	0.0005369	-0.6279
ENSCAFG00000007661	PXYLP1	2-phosphoxylose phosphatase 1 [Source:HGNC Symbol;Acc:HGNC:26303]	0.000421	0.005237	-0.6268
ENSCAFG00000017116	IFT43	intraflagellar transport 43 [Source:HGNC Symbol;Acc:HGNC:29669]	0.0002643	0.003589	-0.6214
ENSCAFG00000014621	MECOM	MDS1 and EVI1 complex locus [Source:HGNC Symbol;Acc:HGNC:3498]	5.342e-05	0.0009462	-0.6196
ENSCAFG00000008019	SH3D19	SH3 domain containing 19 [Source:HGNC Symbol;Acc:HGNC:30418]	1.008e-05	0.0002289	-0.6194
ENSCAFG00000013756	CLEC14A	C-type lectin domain containing 14A [Source:HGNC Symbol;Acc:HGNC:19832]	5.899e-05	0.001025	-0.6148
ENSCAFG00000002489	PLEKHH2	pleckstrin homology, MyTH4 and FERM domain containing H2 [Source:HGNC Symbol;Acc:HGNC:30506]	1.564e-05	0.0003283	-0.6129
ENSCAFG00000002013	SMARCA2	SWI/SNF related, matrix associated, actin dependent regulator of chromatin, subfamily a, member 2 [Source:HGNC Symbol;Acc:HGNC:11098]	2.293e-06	6.409e-05	-0.6079
ENSCAFG00000023070	ACYP2	acylphosphatase 2 [Source:HGNC Symbol;Acc:HGNC:180]	0.0006364	0.007336	-0.6074
ENSCAFG00000006568	ARHGAP22	Rho GTPase activating protein 22 [Source:HGNC Symbol;Acc:HGNC:30320]	0.0008316	0.009007	-0.6067
ENSCAFG00000008859	SOD1	superoxide dismutase 1 [Source:HGNC Symbol;Acc:HGNC:11179]	1.424e-05	0.0003041	-0.6046
ENSCAFG00000013925	SEMA6D	semaphorin 6D [Source:HGNC Symbol;Acc:HGNC:16770]	9.519e-05	0.001561	-0.6045
ENSCAFG00000013121	RNASEL	ribonuclease L [Source:HGNC Symbol;Acc:HGNC:10050]	5.121e-05	0.0009123	-0.6043
ENSCAFG00000012259	MAN2A2	mannosidase alpha class 2A member 2 [Source:HGNC Symbol;Acc:HGNC:6825]	3.074e-05	0.0005796	-0.6022
ENSCAFG00000009284	F2R	coagulation factor II thrombin receptor [Source:HGNC Symbol;Acc:HGNC:3537]	3.928e-06	0.0001014	-0.6007
ENSCAFG00000017063	KRBA2	KRAB-A domain containing 2 [Source:HGNC Symbol;Acc:HGNC:26989]	0.0007115	0.007948	-0.6007
ENSCAFG00000011184	SIAE	sialic acid acetylesterase [Source:HGNC Symbol;Acc:HGNC:18187]	0.0002745	0.003692	-0.5999
ENSCAFG00000001929	SLC41A2	solute carrier family 41 member 2 [Source:HGNC Symbol;Acc:HGNC:31045]	0.0003067	0.004044	-0.5935
ENSCAFG00000029189	timp3	metalloproteinase inhibitor 3 precursor [Source:RefSeq peptide;Acc:NP_001271368]	0.0003685	0.004699	-0.5919
ENSCAFG00000020061	CERCAM	cerebral endothelial cell adhesion molecule [Source:HGNC Symbol;Acc:HGNC:23723]	0.0003347	0.004335	-0.591
ENSCAFG00000015982	CDC42BPA	CDC42 binding protein kinase alpha [Source:HGNC Symbol;Acc:HGNC:1737]	6.953e-07	2.205e-05	-0.5907
ENSCAFG00000003966	ANKRD50	ankyrin repeat domain 50 [Source:HGNC Symbol;Acc:HGNC:29223]	0.0002579	0.003533	-0.59
ENSCAFG00000002099	NCK2	NCK adaptor protein 2 [Source:HGNC Symbol;Acc:HGNC:7665]	0.0001001	0.00161	-0.5896
ENSCAFG00000018166	ALDH3A2	aldehyde dehydrogenase 3 family member A2 [Source:HGNC Symbol;Acc:HGNC:403]	0.0001361	0.002065	-0.5892
ENSCAFG00000010630	COBLL1	cordon-bleu WH2 repeat protein like 1 [Source:HGNC Symbol;Acc:HGNC:23571]	3.733e-07	1.272e-05	-0.5858
ENSCAFG00000015977	NEDD4	neural precursor cell expressed, developmentally down-regulated 4, E3 ubiquitin protein ligase [Source:HGNC Symbol;Acc:HGNC:7727]	5.905e-06	0.0001431	-0.5765
ENSCAFG00000008810	TMEM192	transmembrane protein 192 [Source:HGNC Symbol;Acc:HGNC:26775]	0.000371	0.004724	-0.5743
ENSCAFG00000001879	NUAK1	NUAK family kinase 1 [Source:HGNC Symbol;Acc:HGNC:14311]	0.0002152	0.003021	-0.5726
ENSCAFG00000003415	ODC1	ornithine decarboxylase 1 [Source:HGNC Symbol;Acc:HGNC:8109]	1.527e-05	0.0003232	-0.5711
ENSCAFG00000012556	HTRA1	HtrA serine peptidase 1 [Source:HGNC Symbol;Acc:HGNC:9476]	2.273e-06	6.396e-05	-0.5703
ENSCAFG00000006873			1.147e-05	0.0002514	-0.5697
ENSCAFG00000008871	ANTXR2	anthrax toxin receptor 2 [Source:HGNC Symbol;Acc:HGNC:21732]	1.174e-05	0.0002567	-0.5643
ENSCAFG00000020014			0.0002009	0.002855	-0.5629
ENSCAFG00000016244	LBR	lamin B receptor [Source:HGNC Symbol;Acc:HGNC:6518]	2.493e-05	0.0004884	-0.5598
ENSCAFG00000014739	GUCY1A2	guanylate cyclase 1 soluble subunit alpha 2 [Source:HGNC Symbol;Acc:HGNC:4684]	0.0006982	0.007861	-0.5565
ENSCAFG00000015536	NAALADL2	N-acetylated alpha-linked acidic dipeptidase like 2 [Source:HGNC Symbol;Acc:HGNC:23219]	0.0001481	0.002204	-0.5562
ENSCAFG00000010797	SBDS	SBDS, ribosome assembly guanine nucleotide exchange factor [Source:HGNC Symbol;Acc:HGNC:19440]	1.965e-06	5.63e-05	-0.5531
ENSCAFG00000004043	LAMA4	laminin subunit alpha 4 [Source:HGNC Symbol;Acc:HGNC:6484]	2.861e-07	1.005e-05	-0.5521
ENSCAFG00000019045	SSBP3	single stranded DNA binding protein 3 [Source:HGNC Symbol;Acc:HGNC:15674]	0.0003803	0.004827	-0.552
ENSCAFG00000029298			0.0004031	0.005034	-0.5488
ENSCAFG00000028942	LYSMD4	LysM domain containing 4 [Source:HGNC Symbol;Acc:HGNC:26571]	0.0009105	0.009687	-0.5446
ENSCAFG00000012390	NYNRIN	NYN domain and retroviral integrase containing [Source:HGNC Symbol;Acc:HGNC:20165]	1.549e-06	4.541e-05	-0.5442
ENSCAFG00000001498	MPDZ	multiple PDZ domain crumbs cell polarity complex component [Source:HGNC Symbol;Acc:HGNC:7208]	1.825e-05	0.0003708	-0.543
ENSCAFG00000000621	CLIC1		9.687e-06	0.0002214	-0.5425
ENSCAFG00000009482	CPQ	carboxypeptidase Q [Source:HGNC Symbol;Acc:HGNC:16910]	0.0003562	0.004562	-0.5368
ENSCAFG00000009242	FILIP1L	filamin A interacting protein 1 like [Source:HGNC Symbol;Acc:HGNC:24589]	0.0008416	0.0091	-0.5356
ENSCAFG00000002208	SPIN1	spindlin 1 [Source:HGNC Symbol;Acc:HGNC:11243]	1.746e-05	0.0003589	-0.5352
ENSCAFG00000010877	ABCA9	ATP binding cassette subfamily A member 9 [Source:HGNC Symbol;Acc:HGNC:39]	9.151e-05	0.001516	-0.5347
ENSCAFG00000011722	CD34	CD34 molecule [Source:HGNC Symbol;Acc:HGNC:1662]	0.0003092	0.004071	-0.5336
ENSCAFG00000007953	NEIL2	nei like DNA glycosylase 2 [Source:HGNC Symbol;Acc:HGNC:18956]	0.0001339	0.002036	-0.5319
ENSCAFG00000003692	STOM	stomatin [Source:HGNC Symbol;Acc:HGNC:3383]	6.211e-05	0.00107	-0.5298
ENSCAFG00000016342	PCDH7	protocadherin 7 [Source:HGNC Symbol;Acc:HGNC:8659]	2.131e-05	0.0004261	-0.5297
ENSCAFG00000005730	DOCK9	dedicator of cytokinesis 9 [Source:HGNC Symbol;Acc:HGNC:14132]	0.000235	0.003272	-0.5284
ENSCAFG00000008101	PLOD2	procollagen-lysine,2-oxoglutarate 5-dioxygenase 2 [Source:HGNC Symbol;Acc:HGNC:9082]	1.056e-05	0.0002372	-0.5264
ENSCAFG00000029633			0.0001075	0.001702	-0.5253
ENSCAFG00000011210	UNC93B1	unc-93 homolog B1 (C. elegans) [Source:HGNC Symbol;Acc:HGNC:13481]	0.000306	0.004042	-0.5253
ENSCAFG00000000627	SNX9	sorting nexin 9 [Source:HGNC Symbol;Acc:HGNC:14973]	1.292e-05	0.0002787	-0.5248
ENSCAFG00000009838	SIRT5	NAD-dependent protein deacylase sirtuin-5, mitochondrial [Source:UniProtKB/Swiss-Prot;Acc:E2RDZ6]	0.0006877	0.007771	-0.5232
ENSCAFG00000007948	FDFT1	farnesyl-diphosphate farnesyltransferase 1 [Source:HGNC Symbol;Acc:HGNC:3629]	0.0001168	0.001827	-0.5231
ENSCAFG00000019174	CPT2	carnitine palmitoyltransferase 2 [Source:HGNC Symbol;Acc:HGNC:2330]	0.0004514	0.005552	-0.5227
ENSCAFG00000016208	TBC1D1	TBC1 domain family member 1 [Source:HGNC Symbol;Acc:HGNC:11578]	0.0001254	0.00193	-0.5224
ENSCAFG00000018157	UBE2Q2	ubiquitin conjugating enzyme E2 Q2 [Source:HGNC Symbol;Acc:HGNC:19248]	0.0001792	0.002581	-0.5219
ENSCAFG00000032414	PLEKHA2	pleckstrin homology domain containing A2 [Source:HGNC Symbol;Acc:HGNC:14336]	0.000399	0.005008	-0.5218
ENSCAFG00000000654	FZD6	frizzled class receptor 6 [Source:HGNC Symbol;Acc:HGNC:4044]	0.0006182	0.007185	-0.5167
ENSCAFG00000010157	BACE2	beta-site APP-cleaving enzyme 2 [Source:HGNC Symbol;Acc:HGNC:934]	0.0008152	0.008884	-0.516
ENSCAFG00000016889	ARHGEF2	rho guanine nucleotide exchange factor 2 isoform A [Source:RefSeq peptide;Acc:NP_001002995]	1.19e-05	0.0002599	-0.5155
ENSCAFG00000029357	NCEH1	neutral cholesterol ester hydrolase 1 [Source:HGNC Symbol;Acc:HGNC:29260]	0.0003396	0.004385	-0.5149
ENSCAFG00000005589	GAA	glucosidase alpha, acid [Source:HGNC Symbol;Acc:HGNC:4065]	0.0001043	0.001661	-0.5139
ENSCAFG00000011592	TTC21B	tetratricopeptide repeat domain 21B [Source:HGNC Symbol;Acc:HGNC:25660]	7.299e-06	0.0001731	-0.511
ENSCAFG00000008612	PDGFC	platelet derived growth factor C [Source:HGNC Symbol;Acc:HGNC:8801]	2.016e-05	0.0004043	-0.5058
ENSCAFG00000006815	TUSC3	tumor suppressor candidate 3 [Source:HGNC Symbol;Acc:HGNC:30242]	7.983e-05	0.001349	-0.5054
ENSCAFG00000012331	BICC1	BicC family RNA binding protein 1 [Source:HGNC Symbol;Acc:HGNC:19351]	0.0003204	0.004189	-0.5009
ENSCAFG00000004090	ADCY3	adenylate cyclase 3 [Source:HGNC Symbol;Acc:HGNC:234]	5.702e-05	0.000996	-0.4994
ENSCAFG00000031039	YPEL5	yippee like 5 [Source:HGNC Symbol;Acc:HGNC:18329]	0.0006499	0.00743	-0.4987
ENSCAFG00000012473	SEMA6C	semaphorin 6C [Source:HGNC Symbol;Acc:HGNC:10740]	0.0004597	0.005613	-0.4976
ENSCAFG00000003897	RNF11	ring finger protein 11 [Source:HGNC Symbol;Acc:HGNC:10056]	0.0001421	0.002143	-0.4956
ENSCAFG00000006436			1.825e-05	0.0003708	-0.4925
ENSCAFG00000007384	CYP4V2	cytochrome P450 family 4 subfamily V member 2 [Source:HGNC Symbol;Acc:HGNC:23198]	9.186e-05	0.00152	-0.4876
ENSCAFG00000010102	SEMA5A	semaphorin 5A [Source:HGNC Symbol;Acc:HGNC:10736]	0.0008246	0.008948	-0.485
ENSCAFG00000010394	PHLDB2	pleckstrin homology like domain family B member 2 [Source:HGNC Symbol;Acc:HGNC:29573]	1.825e-05	0.0003708	-0.4842
ENSCAFG00000015946	CCSER2	coiled-coil serine rich protein 2 [Source:HGNC Symbol;Acc:HGNC:29197]	0.0003365	0.004354	-0.484
ENSCAFG00000007047	MAL	mal, T-cell differentiation protein [Source:HGNC Symbol;Acc:HGNC:6817]	0.0002536	0.003486	-0.4826
ENSCAFG00000012237	PRMT2	protein arginine methyltransferase 2 [Source:HGNC Symbol;Acc:HGNC:5186]	0.0005507	0.006553	-0.4818
ENSCAFG00000010029	LONP2	lon peptidase 2, peroxisomal [Source:HGNC Symbol;Acc:HGNC:20598]	8.395e-06	0.000195	-0.4814
ENSCAFG00000001100	EFR3A	EFR3 homolog A [Source:HGNC Symbol;Acc:HGNC:28970]	0.00021	0.002964	-0.48
ENSCAFG00000018332	DOCK11	dedicator of cytokinesis 11 [Source:HGNC Symbol;Acc:HGNC:23483]	0.0007481	0.008297	-0.4796
ENSCAFG00000013234	LAMC1	laminin subunit gamma 1 [Source:HGNC Symbol;Acc:HGNC:6492]	2.411e-05	0.0004752	-0.4761
ENSCAFG00000006293	NR3C1	glucocorticoid receptor [Source:RefSeq peptide;Acc:NP_001289757]	2.292e-05	0.0004546	-0.4756
ENSCAFG00000001951	IL11RA	interleukin 11 receptor subunit alpha [Source:HGNC Symbol;Acc:HGNC:5967]	0.0008201	0.008907	-0.472
ENSCAFG00000008744	RASGRF2	Ras protein specific guanine nucleotide releasing factor 2 [Source:HGNC Symbol;Acc:HGNC:9876]	0.0003894	0.004917	-0.4711
ENSCAFG00000017404	SCPEP1	serine carboxypeptidase 1 [Source:HGNC Symbol;Acc:HGNC:29507]	3.17e-05	0.0005968	-0.467
ENSCAFG00000005954	SUMF1	sulfatase modifying factor 1 [Source:HGNC Symbol;Acc:HGNC:20376]	1.541e-05	0.0003251	-0.4669
ENSCAFG00000003151	FKBP9	FK506 binding protein 9 [Source:HGNC Symbol;Acc:HGNC:3725]	1.818e-05	0.0003708	-0.4658
ENSCAFG00000001136	EPB41L2	erythrocyte membrane protein band 4.1 like 2 [Source:HGNC Symbol;Acc:HGNC:3379]	0.0001397	0.002113	-0.4643
ENSCAFG00000008383			0.0007037	0.007915	-0.4626
ENSCAFG00000003501	FAM3C	family with sequence similarity 3 member C [Source:HGNC Symbol;Acc:HGNC:18664]	0.0005927	0.00696	-0.4572
ENSCAFG00000002610	PRKCE	protein kinase C epsilon [Source:HGNC Symbol;Acc:HGNC:9401]	0.0007907	0.008692	-0.4544
ENSCAFG00000018673	SMARCA1	SWI/SNF related, matrix associated, actin dependent regulator of chromatin, subfamily a, member 1 [Source:HGNC Symbol;Acc:HGNC:11097]	0.0006657	0.007584	-0.4529
ENSCAFG00000008611	SCARB2	scavenger receptor class B member 2 [Source:HGNC Symbol;Acc:HGNC:1665]	0.0004582	0.0056	-0.4484
ENSCAFG00000030335	SERPINB9	serpin family B member 9 [Source:HGNC Symbol;Acc:HGNC:8955]	0.0001594	0.002332	-0.4474
ENSCAFG00000002001	SGCB	sarcoglycan beta [Source:HGNC Symbol;Acc:HGNC:10806]	0.0007577	0.008388	-0.4466
ENSCAFG00000009595	PKD2	polycystin 2, transient receptor potential cation channel [Source:HGNC Symbol;Acc:HGNC:9009]	2.897e-05	0.0005529	-0.4445
ENSCAFG00000013836	KANSL1L	KAT8 regulatory NSL complex subunit 1 like [Source:HGNC Symbol;Acc:HGNC:26310]	2.668e-05	0.000517	-0.4428
ENSCAFG00000031798	ZNF436	zinc finger protein 436 [Source:HGNC Symbol;Acc:HGNC:20814]	9.96e-05	0.001606	-0.4425
ENSCAFG00000014597	ITGAV	integrin subunit alpha V [Source:HGNC Symbol;Acc:HGNC:6150]	8.775e-05	0.001464	-0.4409
ENSCAFG00000008141	FBXW7	F-box and WD repeat domain containing 7 [Source:HGNC Symbol;Acc:HGNC:16712]	0.0004552	0.005574	-0.4387
ENSCAFG00000013667	ARHGEF10	Rho guanine nucleotide exchange factor 10 [Source:HGNC Symbol;Acc:HGNC:14103]	0.0004529	0.005562	-0.4336
ENSCAFG00000003759	ZFYVE9	zinc finger FYVE-type containing 9 [Source:HGNC Symbol;Acc:HGNC:6775]	0.000204	0.002893	-0.4256
ENSCAFG00000006917	MAP3K1	mitogen-activated protein kinase kinase kinase 1 [Source:HGNC Symbol;Acc:HGNC:6848]	0.0001068	0.001693	-0.4255
ENSCAFG00000011770	TEX2	testis expressed 2 [Source:HGNC Symbol;Acc:HGNC:30884]	0.0001195	0.001856	-0.4253
ENSCAFG00000018415	MOCS2	molybdenum cofactor synthesis 2 [Source:HGNC Symbol;Acc:HGNC:7193]	0.0005302	0.006332	-0.4241
ENSCAFG00000017296	RNF145	ring finger protein 145 [Source:HGNC Symbol;Acc:HGNC:20853]	0.0007648	0.008437	-0.4212
ENSCAFG00000014913	NAT8L	N-acetyltransferase 8 like [Source:HGNC Symbol;Acc:HGNC:26742]	0.0002157	0.003024	-0.4206
ENSCAFG00000001898	CDK14	cyclin dependent kinase 14 [Source:HGNC Symbol;Acc:HGNC:8883]	0.0006301	0.007283	-0.4188
ENSCAFG00000003599	ZMYM6	zinc finger MYM-type containing 6 [Source:HGNC Symbol;Acc:HGNC:13050]	0.0005899	0.00694	-0.4175
ENSCAFG00000000430	ESR1	estrogen receptor 1 [Source:HGNC Symbol;Acc:HGNC:3467]	0.0001268	0.001945	-0.4137
ENSCAFG00000029227	CSRP1	cysteine and glycine rich protein 1 [Source:HGNC Symbol;Acc:HGNC:2469]	0.0002376	0.003305	-0.4129
ENSCAFG00000002744	SPTBN1	spectrin beta, non-erythrocytic 1 [Source:HGNC Symbol;Acc:HGNC:11275]	0.0006433	0.007388	-0.4073
ENSCAFG00000020239	SH3GLB1	SH3 domain containing GRB2 like, endophilin B1 [Source:HGNC Symbol;Acc:HGNC:10833]	6.239e-05	0.001073	-0.4025
ENSCAFG00000007273	FAT1	FAT atypical cadherin 1 [Source:HGNC Symbol;Acc:HGNC:3595]	0.0004805	0.005838	-0.3975
ENSCAFG00000009331	DPY19L4	dpy-19 like 4 (C. elegans) [Source:HGNC Symbol;Acc:HGNC:27829]	0.0008723	0.009368	-0.3972
ENSCAFG00000016184	PLEKHM2	pleckstrin homology and RUN domain containing M2 [Source:HGNC Symbol;Acc:HGNC:29131]	0.0001892	0.002707	-0.3927
ENSCAFG00000005497	ZEB2	zinc finger E-box binding homeobox 2 [Source:HGNC Symbol;Acc:HGNC:14881]	0.0009182	0.009761	-0.3893
ENSCAFG00000017855	SPARC	secreted protein acidic and cysteine rich [Source:HGNC Symbol;Acc:HGNC:11219]	0.0002956	0.003931	-0.3855
ENSCAFG00000010101	KIF13A	kinesin family member 13A [Source:HGNC Symbol;Acc:HGNC:14566]	0.0008176	0.008895	-0.3839
ENSCAFG00000010132	APLP2	amyloid beta precursor like protein 2 [Source:HGNC Symbol;Acc:HGNC:598]	0.0008006	0.00877	-0.3738
ENSCAFG00000011336	MARC1	mitochondrial amidoxime reducing component 1 [Source:HGNC Symbol;Acc:HGNC:26189]	0.0001754	0.002531	-0.3728
ENSCAFG00000009471	SERINC3	serine incorporator 3 [Source:HGNC Symbol;Acc:HGNC:11699]	0.0008934	0.00956	-0.3722
ENSCAFG00000005754	NR1D2	nuclear receptor subfamily 1 group D member 2 [Source:HGNC Symbol;Acc:HGNC:7963]	0.0001541	0.002272	-0.3699
ENSCAFG00000017257			0.0006014	0.007038	-0.3561
ENSCAFG00000000393	PCMT1	protein-L-isoaspartate (D-aspartate) O-methyltransferase [Source:HGNC Symbol;Acc:HGNC:8728]	0.0005984	0.007014	-0.3387
ENSCAFG00000017415	ZC3H14	zinc finger CCCH-type containing 14 [Source:HGNC Symbol;Acc:HGNC:20509]	0.0009401	0.009961	-0.331
ENSCAFG00000015094			0.000877	0.00941	-0.3294
