# Supplementary material for: Effects of ACTH-Induced Long-Term Hypercortisolism on the Transcriptome of Canine Visceral Adipose Tissue
Source: Vet Sci. 2022 May 25;9(6):250. doi: 10.3390/vetsci9060250 (PMC9228614; doi:10.3390/vetsci9060250)
Supplement: Supplementary file 1 [file vetsci-09-00250-s001.zip › Supplemental File S2.xlsx]

## Sheet: Gos (DAVID, PANTHERdb, goseq)
Supplemental File 2
List of representative genes involved in particular GO terms
As determined by DAVID:	Term	P Value	Genes
Higher represented in Post-ACTH	GO:0006412~translation	4.33025e-31	RPS12, RPS18, RPL10A, RPL3, RPS6, EIF5B, EIF5B, RPS5, RPL28, RPS7, RPS11, RPL18, RPS8, RPSA, RPL14, RPS3, RPL27A, RPL24, SLC25A6, MRPS11
	GO:0000028~ribosomal small subunit assembly	3.50029e-09	RPS10, RPS5, RPSA, MRPS11, RPS17, RPS27, RPS14, RPS15
	GO:0002181~cytoplasmic translation	9.43406e-08	RPL8, RPL15, EIF4B, RPL7, RPL35A, RPL22L1, RPL9
Higher represented in Pre-ACTH	GO:0007155~cell adhesion	1.28786e-06	MPDZ, IGFBP7, PRKCE, LAMA4, IZUMO1R, EFNB2, KITLG, CCN5, CD34, ACKR3, FES, FN1, ITGAL, ITGAM, ITGA11, COL4A5, LAMA3, HAS3
	GO:0006935~chemotaxis	2.16613e-06	ENPP2, RAC2, CXCR4, LSP1, ACKR3, FES, CCR5, CCR2, DOCK2, PDGFRB, AMOT
	GO:0006955~immune response	8.04537e-05	DLA-DRA, DLA-DQA1, DLA-DMB, ENPP2, BLNK, MS4A2, CCR5, CCR2, TNFSF10, VAV1, C7, TNFRSF18, TNFRSF14, IRF8, OAS2, OAS1, SERPINB9
	GO:0030199~collagen fibril organization	0.00013748	COL1A2, LUM, GREM1, LOXL2, FMOD, DDR2, COL3A1, COL1A1
	GO:0030335~positive regulation of cell migration	0.000145146	SEMA3C, RET, PDGFC, F2R, SEMA5A, SEMA5B, SEMA6C, SEMA6D, ITGAV, FERMT3, PLAU, SEMA4A, COL1A1, CORO1A, CSF1R, FGF1
	GO:0007229~integrin-mediated signaling pathway	0.000232019	APOA1, ITGA4, ITGAV, FERMT3, COL3A1, ITGAL, ITGAM, ITGA11, ITGA2, VAV1
	GO:0001525~angiogenesis	0.00174888	RNF213, HEY1, VEGFC, ENPEP, ACKR3, EPHB2, ITGAV, PLXDC1, VASH1, ESM1, THY1, CCN3, FGF1
As determined by Pantherdb:	Term	P Value	Genes
Higher represented in Post-ACTH	translation (GO:0006412)	1.92e-07	RPL12, RPL15, RPSA, RPL6, RPL24, MRPS11, RPS9, EIF4EBP1, RPL29, RPL9, RPS5, RPL8, FARSA, RACK1, DPH1, EIF4A1, RPL35A, EEF1G, RPL22L1
	ribosome biogenesis (GO:0042254)	3.13e-13	RPL12, FBL, RPSA, RPL6, RPL24, RPL11, RAN, RPL7, RPS7, PES1, MRPS11, RPS19, RPL10A, NOP53, RPS21, WDR3, RPS10, RPL3, RPS16, RPS5, BOP1
	small molecule metabolic process (GO:0044281)	0.000304	AMPD3, ATP5MC1, PSAT1, XDH, SHMT2, SOAT1, MGST2, MPST, SLC23A2, RGN, ITPK1, FUOM, PM20D2, GUSB, HYI, ATP5F1D, GGH, FARSA
	cellular modified amino acid metabolic process (GO:0006575)	1.91e-05	BBOX1, SHMT2, CKM, CKB, AHCY, GSTM3, PM20D2, GSTM4, GGH
Higher represented in Pre-ACTH	T cell mediated immunity (GO:0002456)	5.43e-08	CD1B, CD1D, CD1A6, CD1E, CD1A8, DLA-79, CD1A6
	positive regulation of adaptive immune response (GO:0002821)	1.68e-07	CD1B, CD1D, CD1A6, CD1E, CD1A8, DLA-79, CD1A6
	positive regulation of cytokine secretion (GO:0050715)	0.00357	TNFRSF21, LGALS9, TNFRSF14, NLRP3
	regulation of leukocyte migration (GO:0002685)	0.0014	RHOH, XG, RAC2, VEGFC, TNFRSF14
	regulation of locomotion (GO:0040012)	8.78e-09	RHOH, TACR1, XG, PDGFC, PLXNB3, SEMA4A, SEMA5A, RAC2, SRGAP3, SRGAP1, SEMA6C, VEGFC, CCSAP, AMOT, PLCG2, SEMA5B, SEMA6D, SEMA3C, TNFRSF14
	regulation of cell growth (GO:0001558)	0.000757	SEMA4A, SEMA5A, SEMA6C, SEMA5B, SEMA6D, SEMA3C
	negative regulation of protein serine/threonine kinase activity (GO:0071901)	0.00273	DUSP4, DUSP5, DUSP16, PKIB
	regulation of transcription, DNA-templated (GO:0006355)	0.000478	NLRP3, TSHZ3, MEOX1, SMARCA2, HEY1, CBFA2T3, SSBP3, EBF2, ZMYM6, PER3, NR1D2, TSHZ2, TLR7, TGFB3, TET1,
As determined by goseq:	Term	P Value	Genes
Higher represented in Post-ACTH	translation (GO:0006412)	1.00828e-22	RPS12; RPS18; RPL3; RPL18; RPS16;YARS; MRPS11; RPS21; RPL11; FAU; RPL27; RPL22L1; RPS24; RPL9; EIF3B; RPL19; RPS4X; RPS27; RPL7A; EIF3G
	cytoplasmic translation (GO:0002181)	1.35958e-06	RPL8; RPL15; EIF4B; RPL7; RPL22L1; RPL9
	ribosomal small subunit assembly (GO:0000028)	5.20269e-05	RPSA; MRPS11; RPS27; RPS14; RPS15
Higher represented in Pre-ACTH	signal transduction (GO:0007165)	7.32691e-13	TLR3; EDNRA; APLNR; PLCE1; IL17RD; ARHGAP20; PTGER2; STARD8; ADRA1B; PLEKHG5; PLCG2; ENG; BCAR3; ADGRB3; GNAS; TLR1; ERAP2; CD83; GPR83
	integrin-mediated signaling pathway (GO:0007229)	8.09171e-05	SYK; ITGB2; APOA1; ITGA4; ITGAV; FERMT3; COL3A1; ITGAL; ITGAM; ITGAX; ITGA11; ITGA2; VAV1; VAV3; BCAR1; THY1
	G-protein coupled receptor signaling pathway (GO:0007186)	8.27858e-11	GNG11; ADGRL3; ADCYAP1R1; QRFPR; APOE; HRH1; EDNRA; gpr81; APLNR; TACR1; SUCNR1; F2R; ADRA2A; PREX1; ADRB1; GPER1; CCL24; CCR5; CCR2; PTGER2
	cell adhesion (GO:0007155)	4.14176e-08	EFNB2; KITLG; PCDH1; PCDH12; RET; FAT1; THBS4; PKP4; ITGB2; CD34; ACKR3; FES; LAMC1; ITGA4; FN1; ITGAV; SELL
	defense response (GO:0006952)	3.15347e-07	IFGGC1; CXCL12; TLR3; LSP1; IFGGB1; CD74; TLR1; CD83
	immune response (GO:0006955)	3.83984e-08	CXCL12; IL1RN; BLNK; OAS3; MS4A2; TLR7; CCL24; CCR5; CCR2; TNFSF10; TNFRSF18; TNFRSF14; TNFRSF25; IRF8; OAS2; OAS1; TLR1; TNFRSF6B; IL18
	angiogenesis (GO:0001525)	5.28612e-05	NRP1; PLCD1; RNF213; ADGRA2; GREM1; HEY1; VEGFC; DLL4; ENPEP; VEGFD; ACKR3; ITGAV; BMP4; PLXDC1; RORA; VASH1; ESM1; S1PR1; ENG; SOX17; THY1
	chemotaxis (GO:0006935)	4.97077e-06	ENPP2; RAC2; CXCR4; CXCL12; LSP1; ACKR3; FES; CCL24; CCR5; CCR2; DOCK2; PDGFRB; AMOT; S1PR1; FGF10

## Sheet: Cytoscape
Supplemental File 2
List of representative genes involved in particular functional networks
Group	Network	Representative genes
Higher represented in Post-ACTH	Translation	EEF2, EIF3G, EIF4A1, RPL11, RPL12, RPL13A, RPL14, RPL28, RPL3, RPS11, RPS16, RPS17, RPS18, RPS21, RPS23, RPS27, RPS27A, RPS9, THBS1
	Ribosomal biogenesis	BOP1, FBL, MRPS11, NOP2, RPL11, RPL12, RPL14, RPL3, RPL35, RPL35A, RPL7, RPS15, RPS16, RPS17, RPS21, RPS27, RPS5, RPS6, RPS7, WDR3
	Negative regulation of hydroxilase activity	CNST, COL7A1, CSRNP2, ELL, HPN, ITIH1, ITIH3, ITIH4, KLF4, PI3, SERPINE1, SERPINI1, SPOCK1, TFPI, THBS1, TIMP4, WFDC1
Higher represented in Pre-ACTH	Regulation of locomotion	CCR2, CD74, COL1A1, COL3A1, CXCR4, EFNB2, FGF1, IGF1, IL33, ITGAV, KITLG, LAMA3, LAMA4, PDGFRB, SLIT2, TNFRSF14, VEGFC
	Vasculature development	CCL24, CD34, COL3A1, CXCL12, EFNB2, ENPEP, ENPP2, ESM1, FBXW7, FGF1, IGF1, ITGAV, LAMA4, LOXL2, MEF2C, MMP2
	Angiogenesis	CD34, CXCL12, EFNB2, ENPEP, ENPP2, ESM1, FGF1, PDGFRB, PLXDC1, PTPRM, SEMA4A, SERPINF1, SLIT2, SPARC, VASH1, VEGFC
	Chemotaxis	CCL24, CCR2, CCR5, CD74, CORO1A, CXCL12, CXCR4, DOCK2, DOCK4, EFNB2, ENPP2, EPHB2, FES, FGF1, ITGAM, ITGAV, LAMB2, LSP1
	Regulation of response to stimulus	ADAMTS18, CCL24, CCR2, CD180, CD34, CD74, CD86, CXCL12, CXCR4, SLC20A1, SLIT3, SMYD2, SOD1, TGFB3, TLR7, TNFRSF14, TNFSF10
	Toll-like receptor 7 signaling pathway	PIK3AP1, RSAD2, TLR7, UNC93B1
	Extracelullar matrix organization	COL1A2, COL3A1, CSGALNACT1, DDR2, ECM2, EGFLAM, FAP, FBLN1, FBLN5, GREM1, GSN, HAS3, LAMB2, LAMC1, LCP1, LOXL2, LUM

## Sheet: IPA
Supplemental File S2
List of representative pathways, genes and top upstream regulators
Pathways	P Value	Z-score	Representative genes
EIF2 Signaling	1e-26	5.303	EIF3G,EIF5B,FAU,NOX4,RPL18,RPL22L1,RPL23,RPL24,RPL27,RPL27A,RPL28,RPS3,RPS4Y2,RPS5,RPS6,RPS7,RPS8,RPSA,SREBF1
Leukocyte Extravasation Signaling	0.000251189	-1.886	CLDN4,CTNNA3,CXCR4,CYBB,ITGA2,ITGA4,ITGAL,MAPK13,MMP19,MMP2,PLCG2,PRKCE,RAC2,RAP1GAPTIMP4,VCAM1
Estrogen Receptor Signaling	0.000316228	-2.191	ADCY2,AGT,EIF4EBP1,ESR1,FOS,GNAL,GNG11,GNG2,IGF1,MED13L,MMP19,MMP2,NCOR1,NR3C1,PDGFC,PLCB1,PLCD4,VEGFC
LXR/RXR Activation	0.00047863	-1.155	ABCA1,AGT,APOA1,APOD,APOE,C3,FDFT1,IL1RL1,IL33,ITIH4,LYZ,NCOR1,RXRA,SERPINF1,SREBF1
Oxidative Phosphorylation	0.000501187	3.742	ATP5F1D,ATP5MC1,ATP5MC2,MT-CYB,MT-ND2,MT-ND3,MT-ND4,MT-ND4L,MT-ND5,NDUFA10,NDUFB7,NDUFS7,UQCR11
Atherosclerosis Signaling	0.00229087	-	APOA1,APOD,APOE,CCR2,COL1A1,COL1A2,CXCR4,IL33,ITGA4,LYZ,PDGFC,PNPLA8,TNFRSF14,VCAM1
GNRH Signaling	0.00281838	-1.807	ADCY2,ADCY3,CACNA1A,CACNA2D3,FOS,GNG11,GNG2,ITPR1,MAP3K1,MAP3K15,MAP3K2,MAP3K5,MAPK13,MMP2,PLCB1,PLCB2
mTOR Signaling	1e-13	-0.905	DDIT4,EIF3G,EIF4B,EIF4EBP1,RHOH,RHOQ,RPS15,RPS15A,RPS17,RPS18,RPS2,RPS20,RPS21,RPS23,RPS25,RPS3,RPS4Y2,VEGFC
Th2 Pathway	0.0104713	-1.414	CCR5,CD86,CXCR4,HLA-DQA2,HLA-DQB1,HLA-DRA,ICOS,IL1RL1,IL2RB,IL33,NOTCH3,STAT5B,VAV1
IGF-1 Signaling	0.0223872	1	CCN3,FOS,GRB10,IGF1,IGFBP2,IGFBP3,IGFBP4,IGFBP7,IRS2,NEDD4
Apelin Adipocyte Signaling Pathway	1.35E-02	1	ADCY2,ADCY3,APLNR,CYBB,GPX3,LIPE,MAPK13,NOX4,SOD1
Top upstream regulators	P Value	Z-score
LARP1	1.62e-43	-6.924
dexamethasone	2.28e-32	2.301
TNF	2.51e-28	-2.885
TGFB1	3.64e-28	-1.697
beta-estradiol	5.97e-27	0.337
CCR2	6.91e-15	-3.707
ESR1	4.12e-14	-3.029
IFNG	9.69e-15	-3.899
IL1B	1.34e-14	-1.299
FGF2	2.75e-14	-1.162
Top Upstream regulators form Analysis Match feature
Upstream Regulators	ACTH-treated dogs	Visceral adipocytes from Humans with atherosclerosis
LARP1	-6.924	N/A
PPARGC1A	2.79	-3.461
GLI1	-3.549	2.573
CCR2	-3.707	1.604
ESR1	-3.029	2.16
TGFB1	-1.697	3.328
TNF	-2.885	-2.13
LRP1	2.219	-2.236
IRF2	-1.026	-3.349
dexamethasone	2.301	-2.067
estrogen receptor	1.378	-2.939
NR3C1	2.61	-1.691
Insulin	1.676	2.609
IFNG	-3.899	-0.383
IL1RN	2.138	-2.1
